# Supplementary material for: Rice Quality-Related Metabolites and the Regulatory Roles of Key Metabolites in Metabolic Pathways of High-Quality Semi-Glutinous japonica Rice Varieties
Source: Foods. 2022 Nov 17;11(22):3676. doi: 10.3390/foods11223676 (PMC9689214; doi:10.3390/foods11223676)
Supplement: Supplementary file 1 [file foods-11-03676-s001.zip]

Archive with 7 entries (7 files):
- Figure S1.pdf
- Table S1.pdf
- Table S2.xls
- Table S3.xls
- Table S4.xls
- Table S5.pdf
- Table S6.pdf
