# Supplementary material for: Rice Quality-Related Metabolites and the Regulatory Roles of Key Metabolites in Metabolic Pathways of High-Quality Semi-Glutinous japonica Rice Varieties
Source: Foods. 2022 Nov 17;11(22):3676. doi: 10.3390/foods11223676 (PMC9689214; doi:10.3390/foods11223676)
Supplement: Supplementary file 1 [file foods-11-03676-s001.zip › Table S2.xls]

## Sheet: Overview of metabolitHY5HNJ5718
ID	Metabolite	Metab ID	KEGG Compound ID	Library ID	M/Z	Mode	Adducts	Formula	Retention time	RSD	Fragmentation Score	Theoretical Fragmentation Score	Mass Error	CAS ID	KEGG Compound First Category	KEGG Compound Second Category	KEGG Pathway ID	KEGG Pathway Description	KEGG Pathway First Category	KEGG Pathway Second Category	HMDB Superclass	HMDB Class	HMDB Subclass	HY5H_1	HY5H_2	HY5H_3	NJ5718_1	NJ5718_2	NJ5718_3
pos_15	(6-{[3,4-dihydroxy-2,5-bis(hydroxymethyl)oxolan-2-yl]oxy}-3,4,5-trihydroxyoxan-2-yl)methyl (2E)-3-(4-hydroxy-3-methoxyphenyl)prop-2-enoate	metab_13	-	-	541.153	pos	M+H-2H2O, M+K, M+NH4, M+Na	C22H30O14	3.4055	0.0142345	-	59.3	-4.73722	-	-	-	-	-	-	-	-	-	-	4.3872	4.573	4.6396	3.8569	3.8705	3.8028
pos_44	N-Malonylanthranilate	metab_41	C03147	HMDB0039495	246.037	pos	M+H, M+Na, M+H-H2O	C10H9NO5	1.8271	0.0148028	37.6	-	-0.57325	53947-84-5	-	-	-	-	-	-	Benzenoids	Benzene and substituted derivatives	Benzoic acids and derivatives	5.7212	5.4707	5.5424	5.0136	4.9407	4.8039
pos_49	Pantothenic Acid	metab_46	C00864	79-83-4;HMDB0250782;HMDB0000210	220.118	pos	M+H, M+Na, M+H-H2O	C9H17NO5	2.2319	0.0106953	92.3	-	-0.613644	79-83-4	Vitamins and cofactors	Vitamins	map01100;map01110;map00770;map00410;map01240	Metabolic pathways;Biosynthesis of secondary metabolites;Pantothenate and CoA biosynthesis;beta-Alanine metabolism;Biosynthesis of cofactors	Metabolism;Metabolism;Metabolism;Metabolism;Metabolism	Global and overview maps;Global and overview maps;Metabolism of cofactors and vitamins;Metabolism of other amino acids;Global and overview maps	Organic acids and derivatives	Carboxylic acids and derivatives	Amino acids, peptides, and analogues	6.5826	6.57	6.4731	6.2417	6.2872	6.1714
pos_50	(E)-3-(2-Hydroxyphenyl)-2-propenal	metab_47	-	HMDB0031725	166.086	pos	M+H, M+NH4, M+H-H2O	C9H8O2	2.0946	0.0040292	-	30.1	-0.411023	60125-23-7	-	-	-	-	-	-	Phenylpropanoids and polyketides	Cinnamaldehydes	_	6.1781	6.3262	6.0359	5.6929	5.7871	5.7919
pos_72	Indole-3-acetyl-beta-1-D-glucoside	metab_69	C04197	HMDB0301785	338.123	pos	M+H, M+Na, M+NH4	C16H19NO7	3.2492	0.030883	35	-	-0.838278	52703-89-6	-	-	-	-	-	-	Organoheterocyclic compounds	Indoles and derivatives	Indolyl carboxylic acids and derivatives	5.2769	5.5331	5.1148	2.9226	2.9069	2.8888
pos_85	13(S)-HOTrE	metab_82	C16316	-	295.226	pos	M+H-H2O, M+H, M+H-2H2O	C18H30O3	6.0224	0.00886887	53.9	-	-1.00128	-	-	-	map00592	alpha-Linolenic acid metabolism	Metabolism	Lipid metabolism	-	-	-	5.8115	5.8276	5.8828	5.5551	5.5558	5.5338
pos_90	(+/-)13-HpODE	metab_87	-	-	295.227	pos	M+H-H2O, M+H, M+H-2H2O	C18H32O4	6.1726	0.0033077	43.9	-	-0.796722	-	-	-	-	-	-	-	-	-	-	6.1306	6.0604	6.1022	5.6076	5.7767	5.6781
pos_97	Sagittariol	metab_94	-	HMDB0036835	324.289	pos	M+NH4, M+CH3OH+H, M+H	C20H34O2	6.2889	0.00802947	-	45.9	-1.20765	56497-92-8	-	-	-	-	-	-	Lipids and lipid-like molecules	Prenol lipids	Diterpenoids	6.866	6.664	6.8188	7.0327	7.1006	7.0092
pos_117	GlcCer(d16:2(4E,6E)/22:0(2OH))	metab_114	-	LMSP0501AA80	752.603	pos	M+H-H2O, M+H, M+Na	C44H83NO9	6.8582	0.00357595	41.1	-	-0.286203	-	-	-	-	-	-	-	-	-	-	6.662	6.669	6.565	6.3682	6.3013	6.4104
pos_153	Beta-D-Galactopyranosyl-(1->3)-beta-D-galactopyranosyl-(1->6)-D-galactose	metab_150	-	HMDB0038853	543.132	pos	M+NH4, M+K	C18H32O16	0.5448	0.0141626	-	38.3	-0.774381	-	-	-	-	-	-	-	Organic oxygen compounds	Organooxygen compounds	Carbohydrates and carbohydrate conjugates	5.6241	5.8081	5.6351	5.2414	5.3038	5.3277
pos_192	THTC	metab_187	C11074	-	150.058	pos	M+H, M+NH4	C5H8O2S	1.0653	0.0103652	56.3	-	-0.125978	-	-	-	-	-	-	-	-	-	-	5.6881	5.7458	5.4662	5.1405	5.0374	5.0817
pos_210	Xanthurenate-8-O-beta-D-glucoside	metab_205	-	HMDB0013118	368.097	pos	M+H-H2O, M+H	C16H17NO9	1.8752	0.00754268	-	66.5	-0.75526	97451-32-6	-	-	-	-	-	-	Organic oxygen compounds	Organooxygen compounds	Carbohydrates and carbohydrate conjugates	6.0384	5.7526	5.8814	5.2397	5.2762	5.1301
pos_245	4,5-dihydroxy-6-(hydroxymethyl)-2-[(3,4,5,6-tetrahydroxyoxan-2-yl)methoxy]oxan-3-yl 3-(4-hydroxy-3-methoxyphenyl)prop-2-enoate	metab_240	-	-	541.153	pos	M+H-2H2O, M+Na	C22H30O14	2.9691	0.00586926	-	54	-4.76451	-	-	-	-	-	-	-	-	-	-	5.7348	5.6583	5.484	4.8318	5.1239	4.8718
pos_308	Narbonolide	metab_303	C11997	-	353.23	pos	M+H, M+Na	C20H32O5	6.0224	0.0112339	51.1	-	-7.10842	-	-	-	map01100;map01110	Metabolic pathways;Biosynthesis of secondary metabolites	Metabolism;Metabolism	Global and overview maps;Global and overview maps	-	-	-	4.3016	4.3076	4.0611	3.9386	3.9889	3.9939
pos_309	6-hydroxysphingosine	metab_304	-	LMSP01080003	298.274	pos	M+H, M+H-H2O	C18H37NO3	6.0224	0.00969063	57.6	-	-1.04356	-	-	-	-	-	-	-	-	-	-	6.4868	6.3816	6.4852	6.6897	6.7334	6.6597
pos_339	1,2-dipalmitoyl-sn-glycero-3-PC	metab_332	-	-	756.553	pos	M+H, M+Na	C40H80NO8P	6.1863	0.0538231	33.9	-	-1.41059	-	-	-	-	-	-	-	-	-	-	7.0423	6.9725	6.964	6.2639	6.1833	6.4685
pos_647	1-O-2'-Hydroxy-4'-methoxycinnamoyl-b-D-glucose	metab_636	-	-	339.107	pos	M+H-H2O, M+H	C16H20O9	3.4055	0.011762	53.7	-	-0.42405	-	-	-	-	-	-	-	-	-	-	4.4004	4.2967	4.1821	2.8662	3.441	2.8324
pos_660	Val Ser	metab_649	-	-	205.118	pos	M+H-H2O, M+H	C8H16N2O4	0.7019	0.0116666	55.7	-	-0.691451	-	-	-	-	-	-	-	-	-	-	5.7011	5.6949	5.5501	5.1542	5.183	5.1648
pos_665	2-(beta-D-Glucosyl)-sn-glycerol	metab_654	-	-	293.063	pos	M+H, M+K	C9H18O8	0.6882	0.00989674	39.5	-	-1.34865	-	-	-	-	-	-	-	-	-	-	4.842	5.0647	4.7551	4.2842	4.2605	4.3704
pos_787	Trimethylaminoacetone	metab_771	-	HMDB0012296	116.107	pos	M+H	C6H13NO	0.5517	0.029119	53.8	-	1.47485	13429-97-5	-	-	-	-	-	-	Organic oxygen compounds	Organooxygen compounds	Carbonyl compounds	3.1643	3.1682	3.3054	3.5498	3.592	3.5766
pos_804	Glucosaminic acid	metab_788	-	HMDB0250755	196.081	pos	M+H	C6H13NO6	0.5723	0.0126901	75.1	-	-0.657751	-	-	-	-	-	-	-	Organic acids and derivatives	Carboxylic acids and derivatives	Amino acids, peptides, and analogues	4.396	4.2551	4.3331	4.7301	4.6097	4.5051
pos_821	Allothreonine	metab_804	-	-	120.066	pos	M+H	C4H9NO3	0.6061	0.00827714	31.9	-	0.943584	-	-	-	-	-	-	-	-	-	-	4.8729	5.2227	4.6204	4.283	4.325	4.2844
pos_824	L-gamma-glutamyl-L-valine	metab_807	-	HMDB0011172	247.129	pos	M+H	C10H18N2O5	0.6061	0.285686	37.2	-	-1.14222	2746-34-1	-	-	-	-	-	-	Organic acids and derivatives	Carboxylic acids and derivatives	Amino acids, peptides, and analogues	2.9935	2.9643	2.9808	5.0046	5.0128	5.2948
pos_905	Ethyl (+/-)-3-hydroxybutyrate	metab_882	-	-	174.112	pos	M+ACN+H	C6H12O3	0.8459	0.0685908	-	40.9	-0.559179	-	-	-	-	-	-	-	-	-	-	5.232	5.2054	5.1103	5.0132	5.0095	4.9549
pos_947	Hypoxanthine	metab_924	C00262	HMDB0000157;68-94-0	137.046	pos	M+H	C5H4N4O	1.4015	0.0136904	88.6	-	-0.45029	68-94-0	-	-	map01100;map00230	Metabolic pathways;Purine metabolism	Metabolism;Metabolism	Global and overview maps;Nucleotide metabolism	Organoheterocyclic compounds	Imidazopyrimidines	Purines and purine derivatives	5.2269	5.0285	4.4589	4.0254	4.2926	3.8241
pos_962	L-Alloisoleucine	metab_939	-	HMDB0000557	132.102	pos	M+H	C6H13NO2	1.7791	0.0124178	36	-	-0.162205	1509-34-8	-	-	-	-	-	-	Organic acids and derivatives	Carboxylic acids and derivatives	Amino acids, peptides, and analogues	6.0093	6.2935	5.9076	5.5417	5.626	5.547
pos_978	(S)-alpha-Amino-4-carboxy-3-furanpropanoic acid	metab_955	-	HMDB0029414	164.034	pos	M+H-2H2O	C8H9NO5	1.8752	0.0192718	-	39.7	-0.691452	54836-90-7	-	-	-	-	-	-	Organic acids and derivatives	Carboxylic acids and derivatives	Amino acids, peptides, and analogues	4.09	3.973	4.0375	3.6939	3.7588	3.6744
pos_981	Guanine	metab_958	C00242	73-40-5;HMDB0000132	152.057	pos	M+H	C5H5N5O	1.9096	0.036209	73.7	-	-0.695685	73-40-5	Nucleic acids	Bases	map01100;map00230	Metabolic pathways;Purine metabolism	Metabolism;Metabolism	Global and overview maps;Nucleotide metabolism	Organoheterocyclic compounds	Imidazopyrimidines	Purines and purine derivatives	4.2092	4.2581	3.8961	3.6416	3.7978	3.7698
pos_982	Guanosine	metab_959	C00387	HMDB0000133;118-00-3	284.099	pos	M+H	C10H13N5O5	1.9096	0.0294184	96.8	-	-0.644946	118-00-3	Nucleic acids	Nucleosides	map01100;map02010;map00230	Metabolic pathways;ABC transporters;Purine metabolism	Metabolism;Environmental Information Processing;Metabolism	Global and overview maps;Membrane transport;Nucleotide metabolism	Nucleosides, nucleotides, and analogues	Purine nucleosides	_	4.2405	4.1597	3.7297	3.2643	3.5849	3.455
pos_988	6-{[2-(3,4-dihydroxyphenyl)-3,7-dihydroxy-8aH-chromen-5-yl]oxy}-3,4,5-trihydroxyoxane-2-carboxylic acid	metab_964	-	-	482.127	pos	M+NH4	C21H20O12	1.9301	0.00675315	-	58.8	-5.09418	-	-	-	-	-	-	-	-	-	-	4.3667	4.4369	4.1963	3.4089	3.4985	3.3751
pos_989	4-Pyridoxic acid	metab_965	C00847	HMDB0000017;82-82-6	184.06	pos	M+H	C8H9NO4	1.937	0.0150068	91.5	-	-0.427036	82-82-6	-	-	map01100;map00750	Metabolic pathways;Vitamin B6 metabolism	Metabolism;Metabolism	Global and overview maps;Metabolism of cofactors and vitamins	Organoheterocyclic compounds	Pyridines and derivatives	Pyridinecarboxylic acids and derivatives	4.0199	4.0335	3.9904	4.1854	4.2646	4.1545
pos_1007	Buchananine	metab_983	C10134	-	286.092	pos	M+H	C12H15NO7	2.0604	0.0135382	62.1	-	-0.822866	70802-12-9	-	-	-	-	-	-	-	-	-	5.1931	5.2145	5.116	5.0713	4.8969	4.9207
pos_1010	3,4,5-trihydroxy-6-{2-methoxy-5-[3-oxo-3-(2,4,6-trihydroxyphenyl)prop-1-en-1-yl]phenoxy}oxane-2-carboxylic acid	metab_986	-	-	496.143	pos	M+NH4	C22H22O12	2.0604	0.0143155	-	38.3	-5.01656	-	-	-	-	-	-	-	-	-	-	5.1538	5.1933	5.0917	4.6967	4.6342	4.7031
pos_1013	3-Vinylcatechol	metab_989	C07085	-	137.06	pos	M+H	C8H8O2	2.0673	0.016696	53.7	-	-0.360878	-	-	-	map01100	Metabolic pathways	Metabolism	Global and overview maps	-	-	-	5.6158	5.5419	5.687	5.8195	5.783	5.831
pos_1029	6-{[3,7-dihydroxy-2-(3-hydroxyphenyl)-8aH-chromen-5-yl]oxy}-3,4,5-trihydroxyoxane-2-carboxylic acid	metab_1004	-	-	466.132	pos	M+NH4	C21H20O11	2.2182	0.0246313	-	44.2	-5.54701	-	-	-	-	-	-	-	-	-	-	5.4348	5.5134	5.227	5.1855	5.1021	5.0714
pos_1058	2-Propenal, 3-(1,3-benzodioxol-5-yl)-	metab_1031	-	-	177.055	pos	M+H	C10H8O3	2.4579	0.0135723	43.2	-	-0.653002	-	-	-	-	-	-	-	-	-	-	5.2204	5.0863	5.272	4.4872	4.5491	4.4786
pos_1059	Feruloylputrescine	metab_1032	C10497	HMDB0033463	265.154	pos	M+H	C14H20N2O3	2.4579	0.00626689	61.2	-	-0.783273	501-13-3	-	-	map01100;map00330	Metabolic pathways;Arginine and proline metabolism	Metabolism;Metabolism	Global and overview maps;Amino acid metabolism	Phenylpropanoids and polyketides	Cinnamic acids and derivatives	Hydroxycinnamic acids and derivatives	6.2732	6.1271	6.3548	5.1275	5.3378	5.0616
pos_1062	5'-Deoxy-5'-(methylthio)adenosine	metab_1035	C00170	-	298.097	pos	M+H	C11H15N5O3S	2.4853	0.0131386	88.7	-	-0.787184	2457-80-9	-	-	map01100;map00270;map00908	Metabolic pathways;Cysteine and methionine metabolism;Zeatin biosynthesis	Metabolism;Metabolism;Metabolism	Global and overview maps;Amino acid metabolism;Metabolism of terpenoids and polyketides	-	-	-	6.2461	6.5005	6.2079	4.3394	4.8418	4.0787
pos_1148	3,4,5-trihydroxy-6-({15-hydroxy-13-oxo-6,8,20-trioxapentacyclo[10.8.0.0,.0,.0,]icosa-1,4,9,11,14,16,18-heptaen-11-yl}oxy)oxane-2-carboxylic acid	metab_1117	-	-	528.111	pos	M+ACN+H	C23H18O12	3.518	0.0215915	-	69.5	-4.88524	-	-	-	-	-	-	-	-	-	-	4.0469	4.1543	4.0126	3.4222	3.39	3.3718
pos_1164	Blumealactone A	metab_1133	-	HMDB0036665	428.204	pos	M+ACN+Na	C20H28O6	3.938	0.0415968	-	35.2	-0.556619	111545-46-1	-	-	-	-	-	-	Lipids and lipid-like molecules	Prenol lipids	Monoterpenoids	4.6078	4.8263	4.4981	3.0182	3.0025	2.9844
pos_1167	Phenylalanyl-Lysine	metab_1136	-	HMDB0029000	332.139	pos	M+K	C15H23N3O3	3.9586	0.035251	-	81.3	6.91188	6456-72-0	-	-	-	-	-	-	Organic acids and derivatives	Carboxylic acids and derivatives	Amino acids, peptides, and analogues	4.4494	4.4595	3.6354	5.8966	5.4005	5.124
pos_1203	5-Formiminotetrahydrofolic acid	metab_1171	C00664	HMDB0001534;2311-81-1	437.17	pos	M+H-2H2O	C20H24N8O6	4.6967	0.019469	-	35.9	5.07558	2311-81-1	-	-	map01100;map00670	Metabolic pathways;One carbon pool by folate	Metabolism;Metabolism	Global and overview maps;Metabolism of cofactors and vitamins	Organoheterocyclic compounds	Pteridines and derivatives	Pterins and derivatives	4.3569	3.8988	4.3419	4.7896	4.7766	4.7147
pos_1222	Phenylalanyl-Tryptophan	metab_1187	-	HMDB0029006	316.144	pos	M+H-2H2O	C20H21N3O3	5.1508	0.0368003	-	87.9	-0.500561	24587-41-5	-	-	-	-	-	-	Organic acids and derivatives	Carboxylic acids and derivatives	Amino acids, peptides, and analogues	3.6676	3.74	3.6549	5.3675	5.0803	4.5133
pos_1500	5-KETE	metab_1398	C14732	HMDB0246835;126432-17-5;HMDB0010217	360.253	pos	M+ACN+H	C20H30O3	6.2752	0.0719417	-	52.6	-0.450512	126432-17-5	-	-	map00590	Arachidonic acid metabolism	Metabolism	Lipid metabolism	Lipids and lipid-like molecules	Fatty Acyls	Fatty acids and conjugates	3.5323	3.503	3.5196	5.2568	4.1844	4.5708
pos_1507	Schidigeragenin B	metab_1403	-	HMDB0035506	492.308	pos	M+ACN+Na	C27H40O4	6.2889	0.0197355	-	40.7	-0.733635	267003-21-4	-	-	-	-	-	-	Lignans, neolignans and related compounds	Lignan glycosides	_	4.3875	4.3712	4.19	4.9032	5.0645	4.8066
pos_1549	Oleoyl Ethanolamide	metab_1441	-	HMDB0002088	326.305	pos	M+H	C20H39NO2	6.3575	0.00992589	75.8	-	-0.9492	111-58-0	-	-	-	-	-	-	Organic nitrogen compounds	Organonitrogen compounds	Amines	6.0557	5.8808	6.2149	6.5092	6.524	6.3215
pos_1743	DG(18:0/0:0/18:2n6)	metab_1614	-	HMDB0056048	652.586	pos	M+NH4	C40H74O5	6.8994	0.0220321	-	53.7	-2.50144	-	-	-	-	-	-	-	Lipids and lipid-like molecules	Glycerolipids	Diradylglycerols	6.0927	6.0572	6.1092	6.3248	6.3271	6.2808
pos_1756	3beta-24-Methylenelanost-9(11)-en-3-ol	metab_1624	-	HMDB0035211	423.398	pos	M+H-H2O	C31H52O	6.9337	0.00126029	-	55.6	-0.761593	52222-75-0	-	-	-	-	-	-	Lipids and lipid-like molecules	Steroids and steroid derivatives	Ergostane steroids	4.6415	4.5784	4.6771	4.8233	4.8656	4.8224
pos_1881	Cer(t18:0/24:0(2-OH))	metab_1744	-	-	684.65	pos	M+H	C42H85NO5	7.4686	0.0382329	85.7	-	-0.542477	-	-	-	-	-	-	-	-	-	-	5.3852	5.3654	5.1905	5.0291	5.0154	4.7757
pos_1962	TG(16:0/18:2(9Z,12Z)/20:5(5Z,8Z,11Z,14Z,17Z))[iso6]	metab_1818	-	LMGL03010451	877.725	pos	M+H	C57H96O6	7.9356	0.0155029	36.5	-	-2.97294	-	-	-	-	-	-	-	-	-	-	6.0616	6.1031	6.0928	6.3292	6.2816	6.3179
pos_2059	GPCho(18:1/18:1)	metab_1913	C00157	HMDB0008071;HMDB0008103;HMDB0011308;HMDB0008070;HMDB0000593;HMDB0011275;HMDB0011242;HMDB0008129;HMDB0011309;HMDB0011243;HMDB0013428	808.581	pos	M+Na	C44H84NO8P	8.328	0.172328	96.2	-	-2.07182	4235-95-4	Lipids	Phospholipids	map01100;map00564;map01110;map00590;map00591;map00592	Metabolic pathways;Glycerophospholipid metabolism;Biosynthesis of secondary metabolites;Arachidonic acid metabolism;Linoleic acid metabolism;alpha-Linolenic acid metabolism	Metabolism;Metabolism;Metabolism;Metabolism;Metabolism;Metabolism	Global and overview maps;Lipid metabolism;Global and overview maps;Lipid metabolism;Lipid metabolism;Lipid metabolism	Lipids and lipid-like molecules	Glycerophospholipids	Glycerophosphocholines	6.6324	6.6047	6.5054	5.4204	5.9158	5.4843
pos_2089	20, 22-Dihydrodigoxigenin	metab_1939	-	HMDB0060730	431.217	pos	M+K	C23H36O5	8.3554	0.00848893	-	38.3	-6.90853	-	-	-	-	-	-	-	Lipids and lipid-like molecules	Steroids and steroid derivatives	Steroid lactones	5.7667	5.6735	5.6208	5.3401	5.5381	5.4166
pos_2460	Scyphostatin A	metab_2301	-	LMSP01080060	512.335	pos	M+H	C31H45NO5	8.3554	0.00733751	42.7	-	-4.73552	-	-	-	-	-	-	-	-	-	-	5.8173	5.7353	5.6326	5.1869	5.4261	5.3696
pos_2524	GPCho(18:1/18:2)	metab_2358	-	HMDB0008072;HMDB0013429;HMDB0011310;HMDB0008105;HMDB0011244;HMDB0013425	806.566	pos	M+Na	C44H82NO8P	8.328	0.182507	93.8	-	-1.91106	17041-44-0	-	-	-	-	-	-	Lipids and lipid-like molecules	Glycerophospholipids	Glycerophosphocholines	6.4582	6.4437	6.4271	6.0495	5.8471	6.2522
pos_2828	DG(15:0/24:1(15Z)/0:0)	metab_2634	C00165	HMDB0007094	682.633	pos	M+NH4	C42H80O5	7.1462	0.0169832	-	59	-1.7777	-	-	-	-	-	-	-	Lipids and lipid-like molecules	Glycerolipids	Diradylglycerols	5.6143	5.5251	5.6217	5.2736	5.1719	5.348
pos_2854	GPEtn(12:0/24:4)	metab_2656	-	-	740.522	pos	M+H	C41H74NO8P	7.064	0.0248536	99.2	-	-0.387885	-	-	-	-	-	-	-	-	-	-	5.312	5.138	5.1469	5.435	5.5084	5.5827
pos_2929	Beta-Amyrin	metab_2726	C08616	LMPR0106150015;HMDB0249098	409.383	pos	M+H-H2O	C30H50O	6.8857	0.0191736	42.5	-	-0.612318	559-70-6	-	-	map01110;map00909	Biosynthesis of secondary metabolites;Sesquiterpenoid and triterpenoid biosynthesis	Metabolism;Metabolism	Global and overview maps;Metabolism of terpenoids and polyketides	Lipids and lipid-like molecules	Prenol lipids	Triterpenoids	4.0744	4.4913	4.3841	4.8893	4.9906	5.0362
pos_2947	N-Stearoylsphingosine	metab_2743	C00195	HMDB0004950	588.535	pos	M+Na	C36H71NO3	6.8376	0.0274546	-	79.3	3.37376	2304-81-6	-	-	map01100;map00600	Metabolic pathways;Sphingolipid metabolism	Metabolism;Metabolism	Global and overview maps;Lipid metabolism	Lipids and lipid-like molecules	Sphingolipids	Ceramides	5.3586	5.5325	5.507	5.2563	5.206	5.291
pos_2952	Cer(d16:1(4E)/20:0(2OH))	metab_2748	-	LMSP02010084	582.545	pos	M+H	C36H71NO4	6.8239	0.0131518	85.9	-	-0.244353	-	-	-	-	-	-	-	-	-	-	5.8556	5.8699	5.9953	5.4797	5.61	5.4804
pos_3008	Cer(d16:2(4E,6E)/20:0(2OH))	metab_2799	-	LMSP02010089	580.53	pos	M+H	C36H69NO4	6.7005	0.0372523	91.3	-	-0.281392	-	-	-	-	-	-	-	-	-	-	6.3992	6.3262	6.3619	5.9894	6.1939	6.0255
pos_3138	13'-Hydroxy-alpha-tocotrienol	metab_2918	-	-	423.325	pos	M+H-H2O	C29H44O3	6.4192	0.00623609	-	39.5	-0.678989	-	-	-	-	-	-	-	-	-	-	5.2264	5.4081	5.4762	4.9105	5.018	4.7935
pos_3320	3-O-Acetylepisamarcandin	metab_3085	-	HMDB0031958	460.268	pos	M+NH4	C26H34O6	6.2341	0.0225944	-	56	-2.33667	61490-18-4	-	-	-	-	-	-	Phenylpropanoids and polyketides	Coumarins and derivatives	_	6.4165	6.2625	6.3283	6.6038	6.5645	6.4808
pos_3486	12-OPDA	metab_3197	C01226	HMDB0301804	293.211	pos	M+H	C18H28O3	6.0564	0.0559639	84.6	-	-1.12349	85551-10-6	-	-	map01100;map00592;map01110	Metabolic pathways;alpha-Linolenic acid metabolism;Biosynthesis of secondary metabolites	Metabolism;Metabolism;Metabolism	Global and overview maps;Lipid metabolism;Global and overview maps	Lipids and lipid-like molecules	Fatty Acyls	Eicosanoids	5.123	4.9671	5.0296	4.0394	4.0236	4.0055
pos_3513	3-ketosphinganine	metab_3216	C02934	HMDB0001480;LMSP01020002	300.289	pos	M+H	C18H37NO2	6.0361	0.00345023	72.3	-	-1.33109	16105-69-4	-	-	map00600;map01100	Sphingolipid metabolism;Metabolic pathways	Metabolism;Metabolism	Lipid metabolism;Global and overview maps	Organic oxygen compounds	Organooxygen compounds	Carbonyl compounds	5.6259	5.4092	5.5114	5.7842	5.828	5.6467
pos_3640	3,7-Dimethyl-2E,6E-decadien-1,10-dioic acid	metab_3328	-	LMFA01170130	227.128	pos	M+H	C12H18O4	5.7851	0.0090167	33.2	-	-0.978581	-	-	-	-	-	-	-	-	-	-	4.4052	4.406	4.3577	4.1486	4.0335	4.0328
pos_3676	20-Hydroxy-leukotriene E4	metab_3362	C03577	LMFA03020062;HMDB0012639;LMFA03020025	438.231	pos	M+H-H2O	C23H37NO6S	5.4295	0.0412693	-	54.7	-0.133197	111844-33-8	-	-	map00590	Arachidonic acid metabolism	Metabolism	Lipid metabolism	Lipids and lipid-like molecules	Fatty Acyls	Eicosanoids	4.7728	4.6911	5.0733	3.1571	3.1414	3.1232
pos_3733	Benzenemethanol, 2-(2-hydroxypropoxy)-3-methyl-	metab_3417	-	-	197.117	pos	M+H	C11H16O3	4.5152	0.0282537	57.2	-	-0.442531	-	-	-	-	-	-	-	-	-	-	4.2846	4.7225	4.4689	3.611	3.5993	3.5209
pos_3749	3-(3,4-dihydroxy-5-methoxyphenyl)-7-methoxy-4H-chromen-4-one	metab_3432	-	-	356.116	pos	M+ACN+H	C17H14O6	4.2446	0.0220872	-	47.6	9.77377	-	-	-	-	-	-	-	-	-	-	4.9255	4.2661	4.6534	2.9142	2.8985	2.8804
pos_3752	11-Dihydro-12-norneoquassin	metab_3435	-	HMDB0036889	396.238	pos	M+NH4	C21H30O6	4.2068	0.0743817	-	44.1	-0.738175	-	-	-	-	-	-	-	Lipids and lipid-like molecules	Prenol lipids	Polyprenols	3.9436	3.592	4.0967	2.9651	2.9494	2.9313
pos_3778	6-[2-(2H-1,3-benzodioxol-5-yl)ethyl]-4-hydroxy-5,6-dihydro-2H-pyran-2-one	metab_3460	-	-	280.118	pos	M+NH4	C14H14O5	3.9586	0.0168252	-	31.8	-0.843801	-	-	-	-	-	-	-	-	-	-	5.1493	4.8671	5.062	4.5731	4.3721	4.3744
pos_3814	Myristic acid	metab_3495	C06424	LMFA01010014;544-63-8;HMDB0000806	273.181	pos	M+2Na-H	C14H28O2	3.4456	0.0617426	-	48.1	1.94237	544-63-8	Lipids	Fatty acids	map01100;map00061	Metabolic pathways;Fatty acid biosynthesis	Metabolism;Metabolism	Global and overview maps;Lipid metabolism	Lipids and lipid-like molecules	Fatty Acyls	Fatty acids and conjugates	2.6284	2.5992	2.6157	5.0308	4.9735	4.9401
pos_3830	{4-[(1E)-3-oxoprop-1-en-1-yl]phenyl}oxidanesulfonic acid	metab_3510	-	-	292.026	pos	M+ACN+Na	C9H8O5S	3.3166	0.0285542	-	50.7	5.69628	-	-	-	-	-	-	-	-	-	-	3.1199	3.0906	3.2039	3.9042	4.5313	3.6194
pos_3844	Tyrosyl-Threonine	metab_3524	-	HMDB0029115	265.118	pos	M+H-H2O	C13H18N2O5	3.1402	0.0468399	-	60	-0.295954	-	-	-	-	-	-	-	Organic acids and derivatives	Carboxylic acids and derivatives	Amino acids, peptides, and analogues	2.3192	2.4532	2.3747	2.5938	2.7248	2.6961
pos_3865	Terbutaline	metab_3545	C07129	HMDB0015009	248.128	pos	M+Na	C12H19NO3	2.9004	0.144721	-	58.6	9.10238	23031-25-6	-	-	-	-	-	-	Benzenoids	Phenols	Benzenediols	3.8693	3.486	4.0603	2.8342	2.8311	2.7685
pos_3871	5-Methoxytryptophol	metab_3551	-	HMDB0001896	174.091	pos	M+H-H2O	C11H13NO2	2.8255	0.0934017	-	53	-0.40402	712-09-4	-	-	-	-	-	-	Organoheterocyclic compounds	Indoles and derivatives	Indoles	4.4629	4.3494	4.7989	2.5523	2.4667	2.7669
pos_3905	3,4,5-trihydroxy-6-{4-[(1E)-3-oxo-3-[(3,4,5,6-tetrahydroxyoxan-2-yl)methoxy]prop-1-en-1-yl]phenoxy}oxane-2-carboxylic acid	metab_3583	-	-	485.126	pos	M+H-H2O	C21H26O14	2.6361	0.0242109	-	58.3	-5.31907	-	-	-	-	-	-	-	-	-	-	4.5907	4.6174	4.6518	3.6824	3.6667	3.6486
pos_3926	Kinetin	metab_3603	C08272	HMDB0012245	448.194	pos	2M+NH4	C10H9N5O	2.4784	0.00719601	-	46.2	-3.63636	525-79-1	-	-	-	-	-	-	Organoheterocyclic compounds	Imidazopyrimidines	Purines and purine derivatives	5.746	5.9238	5.7058	5.4767	5.4967	5.64
pos_3938	2-Formaminobenzoylacetate	metab_3615	C05835	-	208.06	pos	M+H	C10H9NO4	2.3825	0.0153115	52.3	-	-0.57827	-	-	-	map00380	Tryptophan metabolism	Metabolism	Amino acid metabolism	-	-	-	4.6028	4.4883	4.3875	4.1728	4.0455	4.0271
pos_3941	6-{[3,5-dihydroxy-2-(hydroxymethyl)-6-{[2-(2-hydroxypropan-2-yl)-7-oxo-2H,3H,7H-furo[3,2-g]chromen-9-yl]oxy}oxan-4-yl]oxy}-3,4,5-trihydroxyoxane-2-carboxylic acid	metab_3618	-	-	642.2	pos	M+ACN+H	C26H32O16	2.3688	0.0187907	-	66.1	-4.65739	-	-	-	-	-	-	-	-	-	-	5.3477	5.4061	5.5949	4.8591	4.8775	5.0326
pos_3965	6-{4-[(1E)-3-[(3-carboxy-5,6-dihydroxycyclohex-3-en-1-yl)oxy]-3-oxoprop-1-en-1-yl]-2-hydroxyphenoxy}-3,4,5-trihydroxyoxane-2-carboxylic acid	metab_3640	-	-	554.148	pos	M+ACN+H	C22H24O14	2.2044	0.0177249	-	66.8	-4.7929	-	-	-	-	-	-	-	-	-	-	5.0484	5.0093	5.2764	4.2327	4.5464	4.3931
pos_3969	O-Desmethyltramadol glucuronide	metab_3644	-	138921-77-4;HMDB0060856	448.194	pos	M+Na	C21H31NO8	2.1633	0.0281261	-	33	-1.46986	138921-77-4	-	-	-	-	-	-	Organic oxygen compounds	Organooxygen compounds	Carbohydrates and carbohydrate conjugates	4.9298	5.1328	4.8176	4.44	4.5235	4.6537
pos_3972	Methionyl-Arginine	metab_3647	-	HMDB0028967	328.139	pos	M+Na	C11H23N5O3S	2.1427	0.0152103	-	58.5	-8.2196	-	-	-	-	-	-	-	Organic acids and derivatives	Carboxylic acids and derivatives	Amino acids, peptides, and analogues	3.7696	3.9245	3.4986	2.9662	3.2811	2.9324
pos_3976	Cis-zeatin-7-N-glucoside	metab_3650	-	HMDB0012201	404.153	pos	M+Na	C16H23N5O6	2.1084	0.0227077	-	60.7	-3.82089	823188-69-8	-	-	-	-	-	-	Organic oxygen compounds	Organooxygen compounds	Carbohydrates and carbohydrate conjugates	3.8952	4.15	3.7715	3.4472	3.2087	3.6026
pos_3985	Aminofurantoin	metab_3659	-	HMDB0060589	250.093	pos	M+ACN+H	C8H8N4O3	2.0673	0.0620023	-	74.4	-1.02115	-	-	-	-	-	-	-	Organoheterocyclic compounds	Azolidines	Imidazolidines	3.9107	4.4839	4.1555	3.4929	3.5868	3.2881
pos_3989	1,4-beta-D-Glucan	metab_3663	C00760	-	537.171	pos	M+H	C18H32O18	2.0604	0.0191422	64.5	-	9.68888	9004-34-6	-	-	map01100;map00500	Metabolic pathways;Starch and sucrose metabolism	Metabolism;Metabolism	Global and overview maps;Carbohydrate metabolism	-	-	-	5.9148	5.9109	5.7127	5.4566	5.4378	5.327
pos_3995	6-{2-[6-carboxy-5-(2,4-dihydroxyphenyl)-3-methylcyclohex-2-en-1-yl]-5-[(E)-2-(2,4-dihydroxyphenyl)ethenyl]-3-hydroxyphenoxy}-3,4,5-trihydroxyoxane-2-carboxylic acid	metab_3669	-	-	699.224	pos	M+CH3OH+H	C34H34O14	2.0535	0.0206629	-	78.4	-6.50809	-	-	-	-	-	-	-	-	-	-	5.1954	5.2638	5.3939	4.7694	4.9901	5.0562
pos_4018	1,2,3,4,5,6-Hexahydro-5-(1-hydroxyethylidene)-7H-cyclopenta[b]pyridin-7-one	metab_3689	-	HMDB0039655	221.128	pos	M+ACN+H	C10H13NO2	1.9438	0.101996	-	47.2	-1.00961	118355-70-7	-	-	-	-	-	-	Organoheterocyclic compounds	Pyridines and derivatives	Hydropyridines	1.8943	2.043	2.1171	1.5152	1.4206	1.3836
pos_4039	10-Acetoxyligustroside	metab_3709	-	HMDB0035217	565.187	pos	M+H-H2O	C27H34O14	1.8683	0.0144744	-	35.7	-7.24037	57799-95-8	-	-	-	-	-	-	Lipids and lipid-like molecules	Prenol lipids	Terpene glycosides	5.3459	5.1644	5.3767	4.4289	4.4791	4.4962
pos_4051	Heptylmalonic acid	metab_3720	-	HMDB0059719	220.154	pos	M+NH4	C10H18O4	1.8065	0.00707614	-	45.3	-0.76265	-	-	-	-	-	-	-	Lipids and lipid-like molecules	Fatty Acyls	Fatty acids and conjugates	4.8108	4.7373	4.7904	4.416	4.4979	4.3241
pos_4062	L-Tyrosine	metab_3731	C00082	HMDB0000158;60-18-4	182.081	pos	M+H	C9H11NO3	1.7379	0.00407383	79	-	-0.473003	60-18-4	Peptides	Amino acids	map01100;map01110;map00350;map01240;map00730;map00965;map00130;map00998;map01230;map00966;map00950;map01210;map00940;map00360;map00970;map00261;map00400;map00460	Metabolic pathways;Biosynthesis of secondary metabolites;Tyrosine metabolism;Biosynthesis of cofactors;Thiamine metabolism;Betalain biosynthesis;Ubiquinone and other terpenoid-quinone biosynthesis;Biosynthesis of various secondary metabolites - part 2;Biosynthesis of amino acids;Glucosinolate biosynthesis;Isoquinoline alkaloid biosynthesis;2-Oxocarboxylic acid metabolism;Phenylpropanoid biosynthe…	Metabolism;Metabolism;Metabolism;Metabolism;Metabolism;Metabolism;Metabolism;Metabolism;Metabolism;Metabolism;Metabolism;Metabolism;Metabolism;Metabolism;Genetic Information Processing;Metabolism;Metabolism;Metabolism	Global and overview maps;Global and overview maps;Amino acid metabolism;Global and overview maps;Metabolism of cofactors and vitamins;Biosynthesis of other secondary metabolites;Metabolism of cofactors and vitamins;Biosynthesis of other secondary metabolites;Global and overview maps;Biosynthesis of other secondary metabolites;Biosynthesis of other secondary metabolites;Global and overview maps;Bi…	Organic acids and derivatives	Carboxylic acids and derivatives	Amino acids, peptides, and analogues	5.8342	5.9631	5.7616	5.5762	5.6923	5.6235
pos_4067	Alanyl-Proline	metab_3736	-	HMDB0028695	204.134	pos	M+NH4	C8H14N2O3	1.7105	0.0282304	-	36.3	-0.281826	13485-59-1	-	-	-	-	-	-	Organic acids and derivatives	Carboxylic acids and derivatives	Amino acids, peptides, and analogues	3.7698	3.8943	3.6314	3.414	3.5681	3.3802
pos_4074	6-{4-[2,3-dioxo-3-(2,4,6-trihydroxyphenyl)propyl]-2-methoxyphenoxy}-3,4,5-trihydroxyoxane-2-carboxylic acid	metab_3741	-	-	512.137	pos	M+NH4	C22H22O13	1.5869	0.0283996	-	33	-4.99385	-	-	-	-	-	-	-	-	-	-	4.4804	4.4992	4.2991	3.7034	3.6708	3.3977
pos_4120	3-Buten-1-amine	metab_3786	C12244	-	72.0814	pos	M+H	C4H9N	0.935	0.0111867	75.4	-	8.97138	-	-	-	-	-	-	-	-	-	-	5.3112	5.5092	5.1191	4.8987	4.9351	4.9102
pos_4131	1-Kestose	metab_3797	C03661	HMDB0011729	527.158	pos	M+Na	C18H32O16	0.8184	0.0110911	80.4	-	-0.317337	470-69-9	-	-	-	-	-	-	Organic oxygen compounds	Organooxygen compounds	Carbohydrates and carbohydrate conjugates	5.711	5.829	5.7576	5.485	5.6366	5.5427
pos_4133	Neokestose	metab_3799	-	HMDB0029921;HMDB0033673	522.203	pos	M+NH4	C18H32O16	0.8116	0.0154283	-	49.2	-0.348451	562-68-5;3688-75-3	-	-	-	-	-	-	Organic oxygen compounds	Organooxygen compounds	Carbohydrates and carbohydrate conjugates	5.7178	5.8365	5.8085	5.4448	5.4614	5.4761
pos_4189	Acetyl-DL-Valine	metab_3853	-	-	160.097	pos	M+H	C7H13NO3	0.7087	0.00789225	55.1	-	-0.7786	-	-	-	-	-	-	-	-	-	-	5.8147	5.7968	5.7584	5.5921	5.6382	5.604
pos_4221	ADMA	metab_3881	C03626	HMDB0001539	203.15	pos	M+H	C8H18N4O2	0.6882	0.00551234	56	-	-0.426279	30315-93-6	-	-	-	-	-	-	Organic acids and derivatives	Carboxylic acids and derivatives	Amino acids, peptides, and analogues	4.8548	4.9356	4.9408	5.0789	5.2265	5.0911
pos_4268	L-NMMA	metab_3920	C03884	HMDB0029416	189.134	pos	M+H	C7H16N4O2	0.613	0.0476347	67.2	-	-0.692512	17035-90-4	-	-	-	-	-	-	Organic acids and derivatives	Carboxylic acids and derivatives	Amino acids, peptides, and analogues	3.6292	3.5686	3.9835	4.0943	4.1576	4.1789
pos_4273	N-Acetyl-D-fucosamine	metab_3925	C15480	-	206.102	pos	M+H	C8H15NO5	0.6061	0.014093	33.7	-	-0.679416	-	Carbohydrates	Monosaccharides	-	-	-	-	-	-	-	4.5072	4.1745	4.4175	4.8809	4.6451	4.6937
pos_4274	4-PIOL	metab_3926	C13710	-	169.097	pos	M+H	C8H12N2O2	0.6061	0.00999424	76.3	-	-0.785411	132033-91-1	-	-	-	-	-	-	-	-	-	4.7883	5.0113	4.9107	4.2961	4.1696	4.245
pos_4302	L-Serine	metab_3953	C00065	56-45-1;HMDB0000187	106.05	pos	M+H	C3H7NO3	0.5723	0.00706964	75.9	-	2.23871	56-45-1	Peptides	Amino acids	map01100;map00564;map01110;map00920;map01240;map00460;map00270;map01200;map01230;map00600;map02010;map00260;map00261;map00630;map00970	Metabolic pathways;Glycerophospholipid metabolism;Biosynthesis of secondary metabolites;Sulfur metabolism;Biosynthesis of cofactors;Cyanoamino acid metabolism;Cysteine and methionine metabolism;Carbon metabolism;Biosynthesis of amino acids;Sphingolipid metabolism;ABC transporters;Glycine, serine and threonine metabolism;Monobactam biosynthesis;Glyoxylate and dicarboxylate metabolism;Aminoacyl-tRN…	Metabolism;Metabolism;Metabolism;Metabolism;Metabolism;Metabolism;Metabolism;Metabolism;Metabolism;Metabolism;Environmental Information Processing;Metabolism;Metabolism;Metabolism;Genetic Information Processing	Global and overview maps;Lipid metabolism;Global and overview maps;Energy metabolism;Global and overview maps;Metabolism of other amino acids;Amino acid metabolism;Global and overview maps;Global and overview maps;Lipid metabolism;Membrane transport;Amino acid metabolism;Biosynthesis of other secondary metabolites;Carbohydrate metabolism;Translation	Organic acids and derivatives	Carboxylic acids and derivatives	Amino acids, peptides, and analogues	5.2266	5.4352	5.0064	4.6917	4.7016	4.7273
pos_4363	Trigonelline	metab_4013	C01004	HMDB0000875	176.011	pos	M+K	C7H7NO2	0.5174	0.0295732	-	41	-0.829711	535-83-1	-	-	map00760	Nicotinate and nicotinamide metabolism	Metabolism	Metabolism of cofactors and vitamins	Alkaloids and derivatives	_	_	2.9603	2.9311	2.9476	3.9071	4.91	3.6739
pos_4415	Prenyl glucoside	metab_4059	C09808	HMDB0031876	266.16	pos	M+NH4	C11H20O6	0.442	0.00525684	-	34.3	-0.982575	117861-55-9	-	-	-	-	-	-	Lipids and lipid-like molecules	Fatty Acyls	Fatty acyl glycosides	4.5866	4.4969	4.6491	4.2966	4.2208	4.4605
pos_6	Levan	metab_4116	C06215	HMDB0003539	543.132	pos	M+NH4, M+Na, M+K, 2M+NH4, M+H-H2O	C18H32O16	0.7019	0.00569813	86.8	-	-0.310712	9013-95-0	-	-	map00500	Starch and sucrose metabolism	Metabolism	Carbohydrate metabolism	Organic oxygen compounds	Organooxygen compounds	Carbohydrates and carbohydrate conjugates	6.1408	6.211	6.2347	5.8985	5.8509	6.025
neg_9	2-Feruloyl-1-sinapoylgentiobiose	metab_4128	-	HMDB0030334	723.215	neg	M-H, M+FA-H, M+Na-2H, M+Cl	C33H40O18	4.5	0.0115003	-	78	1.5561	-	-	-	-	-	-	-	Phenylpropanoids and polyketides	Cinnamic acids and derivatives	Hydroxycinnamic acids and derivatives	4.2536	4.2629	4.3351	2.9336	3.2786	3.3442
neg_48	(2R)-1-O-beta-D-Galactopyranosylglycerol	metab_4165	-	HMDB0038664	299.098	neg	M-H, M+Cl, M+FA-H	C9H18O8	0.6891	0.0280478	-	57.4	0.288637	16232-91-0	-	-	-	-	-	-	Lipids and lipid-like molecules	Glycerolipids	Glycosylglycerols	4.3967	4.8358	4.2336	3.3837	4.0349	3.7194
neg_57	Cer(t18:0/16:0)	metab_4174	-	LMSP02030001;HMDB0010697	600.521	neg	M-H, M+FA-H, M+Cl	C34H69NO4	6.8275	0.009231	-	36.5	-0.110567	-	-	-	-	-	-	-	Lipids and lipid-like molecules	Sphingolipids	Ceramides	5.9493	5.9058	5.9412	5.6215	5.824	5.691
neg_213	Uridine	metab_4328	C00299	58-96-8;HMDB0000296	243.062	neg	M-H, M+FA-H	C9H12N2O6	1.7435	0.0126688	39.9	-	-0.506491	58-96-8	Nucleic acids	Nucleosides	map00240;map01100;map02010	Pyrimidine metabolism;Metabolic pathways;ABC transporters	Metabolism;Metabolism;Environmental Information Processing	Nucleotide metabolism;Global and overview maps;Membrane transport	Nucleosides, nucleotides, and analogues	Pyrimidine nucleosides	_	5.7627	5.3999	5.1753	4.8573	4.992	4.8627
neg_219	6-(4-{5,7-dihydroxy-4-oxo-8-[3,4,5-trihydroxy-6-(hydroxymethyl)oxan-2-yl]-3,4-dihydro-2H-1-benzopyran-2-yl}phenoxy)-3,4,5-trihydroxyoxane-2-carboxylic acid	metab_4334	-	-	609.143	neg	M-H, M+Na-2H	C27H30O16	1.8713	0.0224306	-	61.7	-5.74333	-	-	-	-	-	-	-	-	-	-	5.959	5.842	5.9736	5.3043	5.3727	5.3298
neg_350	PERSEITOL	metab_4463	C08255	HMDB0033750	211.082	neg	M-H, M+Cl	C7H16O7	0.6186	0.0358584	63.3	-	-1.6723	527-06-0	-	-	-	-	-	-	Organic oxygen compounds	Organooxygen compounds	Carbohydrates and carbohydrate conjugates	4.9079	5.2876	4.9061	4.3631	4.3619	4.2693
neg_365	(+/-)9-HpODE	metab_4478	-	-	311.223	neg	M-H, M+Na-2H	C18H32O4	6.1009	0.00956403	81.2	-	0.269452	-	-	-	-	-	-	-	-	-	-	6.711	6.7001	6.7352	6.4257	6.4335	6.3943
neg_494	LysoPA(0:0/16:0)	metab_4607	-	HMDB0007849	455.242	neg	M-H2O-H, M+FA-H	C19H39O7P	7.4886	0.00527655	-	76.4	0.65175	-	-	-	-	-	-	-	Lipids and lipid-like molecules	Glycerophospholipids	Glycerophosphates	6.9766	6.9601	6.8564	6.7169	6.7172	6.714
neg_521	GPIns(16:0/18:1)	metab_4633	-	-	835.534	neg	M-H, M+Na-2H	C43H81O13P	8.3101	0.0598999	39.6	-	-0.267392	-	-	-	-	-	-	-	-	-	-	6.9823	6.7711	6.5709	6.2603	6.4448	6.2825
neg_544	PS(22:0/15:0)	metab_4655	C02737	HMDB0112709;LMGP03010703	826.561	neg	M-H, M+Na-2H	C43H84NO10P	8.359	0.190064	-	37.5	0.0596952	-	Lipids	Phospholipids	map01100;map00564;map01110;map00260	Metabolic pathways;Glycerophospholipid metabolism;Biosynthesis of secondary metabolites;Glycine, serine and threonine metabolism	Metabolism;Metabolism;Metabolism;Metabolism	Global and overview maps;Lipid metabolism;Global and overview maps;Amino acid metabolism	Lipids and lipid-like molecules	Glycerophospholipids	Glycerophosphoserines	6.7548	6.7036	6.2386	5.5464	6.1849	5.6164
neg_700	L-Phosphoarginine	metab_4809	C05945	HMDB0029438	275.054	neg	M+Na-2H	C6H15N4O5P	0.4529	0.00702378	-	54.1	5.7725	1189-11-3	-	-	map00330	Arginine and proline metabolism	Metabolism	Amino acid metabolism	Organic acids and derivatives	Carboxylic acids and derivatives	Amino acids, peptides, and analogues	4.8745	4.8671	4.857	4.5574	4.5948	4.4165
neg_822	[2-(dimethylamino)ethoxy]sulfonic acid	metab_4924	-	-	168.033	neg	M-H	C4H11NO4S	0.6325	0.0193699	-	33.5	-4.48438	-	-	-	-	-	-	-	-	-	-	3.8083	3.7521	3.5589	4.4431	4.5311	4.2106
neg_859	Serylvaline	metab_4957	-	HMDB0029052	203.103	neg	M-H	C8H16N2O4	0.703	0.0762357	-	57.4	-2.86838	51782-06-0	-	-	-	-	-	-	Organic acids and derivatives	Carboxylic acids and derivatives	Amino acids, peptides, and analogues	5.0759	5.126	4.6696	3.7754	4.5904	3.748
neg_943	Adenine	metab_5020	C00147	HMDB0000034;73-24-5	134.046	neg	M-H	C5H5N5	1.0278	0.0138811	80.1	-	-7.52474	73-24-5	Nucleic acids	Bases	map01100;map00230;map00908	Metabolic pathways;Purine metabolism;Zeatin biosynthesis	Metabolism;Metabolism;Metabolism	Global and overview maps;Nucleotide metabolism;Metabolism of terpenoids and polyketides	Organoheterocyclic compounds	Imidazopyrimidines	Purines and purine derivatives	5.265	5.5722	5.1291	4.4684	4.5019	4.4784
neg_960	Daucic acid	metab_5037	-	HMDB0031665	203.019	neg	M-H	C7H8O7	1.329	0.0119362	-	36.7	-2.08549	34098-52-7	-	-	-	-	-	-	Organic acids and derivatives	Hydroxy acids and derivatives	Beta hydroxy acids and derivatives	4.7652	4.7697	4.8731	4.4212	4.6332	4.4934
neg_976	4-Hydroxy duloxetine glucuronide	metab_5053	-	HMDB0060763	488.141	neg	M-H	C24H27NO8S	1.5837	0.0150031	-	46.5	5.77699	-	-	-	-	-	-	-	Organic oxygen compounds	Organooxygen compounds	Carbohydrates and carbohydrate conjugates	4.7218	4.6466	4.5141	4.0431	4.0588	3.8565
neg_997	2-(acetylamino)-1,5-anhydro-2-deoxy-4-O-b-D-galactopyranosyl-D-arabino-Hex-1-enitol	metab_5074	-	HMDB0002282	386.11	neg	M+Na-2H	C14H23NO10	1.8028	0.00959613	-	35.6	7.30963	868264-13-5	-	-	-	-	-	-	Organic oxygen compounds	Organooxygen compounds	Carbohydrates and carbohydrate conjugates	6.3382	5.9561	6.037	5.4041	5.4847	5.1232
neg_1002	4-(2-Amino-3-hydroxyphenyl)-2,4-dioxobutanoic acid	metab_5079	C05645	HMDB0004083	222.041	neg	M-H	C10H9NO5	1.833	0.0147833	-	52.1	-1.28248	857760-67-9	-	-	map00380	Tryptophan metabolism	Metabolism	Amino acid metabolism	Organic oxygen compounds	Organooxygen compounds	Carbonyl compounds	6.2967	6.0588	6.0645	5.6657	5.6289	5.5219
neg_1013	Adenosine	metab_5090	C00212	HMDB0000050;HMDB0247583;58-61-7	312.095	neg	M+FA-H	C10H13N5O4	1.8768	0.0504605	-	31.2	0.707328	58-61-7	Nucleic acids	Nucleosides	map01100;map02010;map00230	Metabolic pathways;ABC transporters;Purine metabolism	Metabolism;Environmental Information Processing;Metabolism	Global and overview maps;Membrane transport;Nucleotide metabolism	Nucleosides, nucleotides, and analogues	Purine nucleosides	_	5.648	5.5017	5.0343	4.7616	4.8421	4.8104
neg_1017	Inosine	metab_5094	C00294	58-63-9;HMDB0247301;HMDB0000195	267.074	neg	M-H	C10H12N4O5	1.9091	0.00829069	82.8	-	0.385849	58-63-9	-	-	map01100;map02010;map00230	Metabolic pathways;ABC transporters;Purine metabolism	Metabolism;Environmental Information Processing;Metabolism	Global and overview maps;Membrane transport;Nucleotide metabolism	Nucleosides, nucleotides, and analogues	Purine nucleosides	_	4.8523	4.8789	4.7446	4.2012	4.2496	4.0915
neg_1022	5-Hydroxy-L-tryptophan	metab_5099	C00643	4350-09-8;HMDB0000472	219.077	neg	M-H	C11H12N2O3	1.9264	0.0242362	-	73.9	-1.58327	4350-09-08	-	-	map01100;map00380	Metabolic pathways;Tryptophan metabolism	Metabolism;Metabolism	Global and overview maps;Amino acid metabolism	Organoheterocyclic compounds	Indoles and derivatives	Tryptamines and derivatives	4.192	4.3575	4.3412	4.0655	4.0019	4.0866
neg_1027	Meta-O-Dealkylated flecainide	metab_5104	-	HMDB0060831	353.109	neg	M+Na-2H	C15H19F3N2O3	1.945	0.0733037	-	75.1	-1.01403	-	-	-	-	-	-	-	Benzenoids	Benzene and substituted derivatives	Benzoic acids and derivatives	3.4556	3.6508	3.4204	3.7328	3.9751	4.0878
neg_1030	4-Hydroxystachydrine	metab_5107	C08269	HMDB0029230;HMDB0029412	204.087	neg	M+FA-H	C7H13NO3	1.9526	0.00963956	-	48.2	-2.71295	515-25-3	-	-	-	-	-	-	Organic acids and derivatives	Carboxylic acids and derivatives	Amino acids, peptides, and analogues	4.2629	4.3304	4.0733	3.8588	3.902	3.7061
neg_1056	Lippioside II	metab_5133	-	HMDB0034268	589.132	neg	M+Cl	C25H30O14	2.0797	0.0336699	-	55.4	-2.49217	220271-94-3	-	-	-	-	-	-	Lipids and lipid-like molecules	Prenol lipids	Terpene glycosides	5.2944	4.8123	4.8028	3.2271	3.2302	3.2184
neg_1102	Lippioside I	metab_5176	-	HMDB0034265	573.137	neg	M+Cl	C25H30O13	2.4268	0.0463531	-	71.4	-2.7497	220271-93-2	-	-	-	-	-	-	Lipids and lipid-like molecules	Prenol lipids	Terpene glycosides	4.8938	4.6688	4.6365	3.4831	3.1788	3.1424
neg_1122	12-hydroxy-5,7,9,20-tetraoxahexacyclo[11.7.0.0,.0,.0,.0,]icosa-1(13),2(10),11,14(18)-tetraene-17,19-dione	metab_5195	-	-	349.013	neg	M+Cl	C16H10O7	2.5838	0.0335707	-	86.1	2.76567	-	-	-	-	-	-	-	-	-	-	3.9206	4.3022	3.9365	4.5099	4.5284	4.4555
neg_1156	(6-carboxy-3,4,5-trihydroxyoxan-2-yl)[4-(2H-chromen-2-ylidene)cyclohexa-2,5-dien-1-ylidene]oxidanium	metab_5227	-	-	843.211	neg	2M+FA-H	C21H19O8+	2.7424	0.0104804	-	57.1	-4.26103	-	-	-	-	-	-	-	-	-	-	6.0752	5.8245	5.7839	4.7355	4.5522	4.233
neg_1237	Apigenin 6-C-Glucoside 8-C-Arabinoside	metab_5305	-	HMDB0029260	563.141	neg	M-H	C26H28O14	3.7636	0.00330923	64.8	-	1.08759	-	-	-	-	-	-	-	Phenylpropanoids and polyketides	Flavonoids	Flavonoid glycosides	3.7248	3.8309	3.5923	3.1271	3.1302	3.0937
neg_1269	Phaseolic acid	metab_5335	C10483	LMFA01060200;HMDB0031897	307.14	neg	M+FA-H	C12H22O6	4.2167	0.0171645	-	37.1	0.317202	29533-15-1;53755-04-7	-	-	-	-	-	-	Organic acids and derivatives	Keto acids and derivatives	Medium-chain keto acids and derivatives	4.5898	4.8215	4.3797	3.9273	4.0017	4.1174
neg_1476	Trans-EKODE-(E)-Ib	metab_5528	-	-	309.207	neg	M-H	C18H30O4	6.0729	0.00353593	65.6	-	0.199766	-	-	-	-	-	-	-	-	-	-	6.0647	6.0439	6.0654	5.336	5.6133	5.4071
neg_1479	Corchorifatty acid D	metab_5531	-	HMDB0033243	307.192	neg	M-H	C18H28O4	6.0799	0.00698363	-	58.3	0.150995	-	-	-	-	-	-	-	Lipids and lipid-like molecules	Fatty Acyls	Lineolic acids and derivatives	5.3841	5.3898	5.3655	3.8825	3.9792	3.8491
neg_1498	Allocholic acid	metab_5546	C17737	HMDB0000505;LMST04010092	407.28	neg	M-H	C24H40O5	6.1079	0.014396	66.5	-	0.326844	2464-18-8	-	-	-	-	-	-	Lipids and lipid-like molecules	Steroids and steroid derivatives	Bile acids, alcohols and derivatives	4.3487	4.8628	3.8855	3.2741	3.2772	3.2408
neg_1514	PC(16:0/18:1(11Z))	metab_5559	C00157	HMDB0007971;LMGP01010576	804.576	neg	M+FA-H	C42H82NO8P	6.1359	0.155371	-	91.5	0.145286	-	Lipids	Phospholipids	map01100;map00564;map01110;map00590;map00591;map00592	Metabolic pathways;Glycerophospholipid metabolism;Biosynthesis of secondary metabolites;Arachidonic acid metabolism;Linoleic acid metabolism;alpha-Linolenic acid metabolism	Metabolism;Metabolism;Metabolism;Metabolism;Metabolism;Metabolism	Global and overview maps;Lipid metabolism;Global and overview maps;Lipid metabolism;Lipid metabolism;Lipid metabolism	Lipids and lipid-like molecules	Glycerophospholipids	Glycerophosphocholines	7.1945	7.0128	6.9937	5.9319	5.9898	6.296
neg_1628	(+/-)11(12)-EET Ethanolamide	metab_5658	-	HMDB0013652	408.276	neg	M+FA-H	C22H37NO3	6.3604	0.155638	-	57.2	0.383633	-	-	-	-	-	-	-	Organic nitrogen compounds	Organonitrogen compounds	Amines	4.8558	4.6032	4.5726	4.0536	3.9267	3.8303
neg_1658	Diepomuricanin A	metab_5686	-	HMDB0040921	591.463	neg	M+FA-H	C35H62O4	6.3882	0.0165162	-	63.9	-0.0515367	142733-57-1	-	-	-	-	-	-	Lipids and lipid-like molecules	Fatty Acyls	Fatty alcohols	6.1098	6.1114	6.1829	4.9013	5.5431	5.4562
neg_1705	DG(15:0/18:3(6Z,9Z,12Z)/0:0)	metab_5725	C00165	HMDB0007075	575.468	neg	M-H	C36H64O5	6.4856	0.0191948	-	66.9	0.382734	-	-	-	-	-	-	-	Lipids and lipid-like molecules	Fatty Acyls	Lineolic acids and derivatives	5.0737	4.9013	4.9327	4.0388	4.0061	4.001
neg_1708	2(R)-hydroxyicosanoic acid	metab_5728	-	HMDB0061659	363.267	neg	M+Cl	C20H40O3	6.5134	0.0359539	-	60.7	0.659933	-	-	-	-	-	-	-	Lipids and lipid-like molecules	Fatty Acyls	Fatty acids and conjugates	4.7013	4.7536	4.7191	4.8816	4.9038	4.9873
neg_1905	1,2-dioleoyl-sn-Glycero-3-Phosphate	metab_5914	-	HMDB0007865	699.497	neg	M-H	C39H73O8P	7.3945	0.0169366	62.7	-	0.574269	14268-17-8	-	-	-	-	-	-	Lipids and lipid-like molecules	Glycerophospholipids	Glycerophosphates	5.7446	5.5327	5.4721	5.2245	5.0367	5.1036
neg_2757	CE(12:0)	metab_6740	C02530	LMST01020001;HMDB0002262	613.52	neg	M+FA-H	C39H68O2	7.5886	0.0221281	-	94.1	0.334589	1908-11-08	-	-	map00100	Steroid biosynthesis	Metabolism	Lipid metabolism	Lipids and lipid-like molecules	Steroids and steroid derivatives	Steroid esters	4.2107	4.2895	4.5537	3.9782	3.8221	3.6197
neg_2762	CPA(18:2(9Z,12Z)/0:0)	metab_6745	-	HMDB0007007	415.226	neg	M-H	C21H37O6P	7.5501	0.00845653	-	63.4	0.21506	-	-	-	-	-	-	-	Lipids and lipid-like molecules	Fatty Acyls	Lineolic acids and derivatives	6.2577	6.1616	6.0208	5.3881	5.7621	5.6402
neg_2780	GPA(16:0/18:1)	metab_6763	-	-	673.482	neg	M-H	C37H71O8P	7.4355	0.00708524	41.4	-	0.276165	-	-	-	-	-	-	-	-	-	-	5.7462	5.4999	5.4995	5.3137	5.1458	5.1769
neg_2810	PA(16:0/18:2(9Z,12Z))	metab_6793	C00416	LMGP10010023;HMDB0007860	671.466	neg	M-H	C37H69O8P	7.2545	0.00744664	-	69.6	1.0897	-	Lipids	Phospholipids	map01100;map00564;map01110;map00561;map04070	Metabolic pathways;Glycerophospholipid metabolism;Biosynthesis of secondary metabolites;Glycerolipid metabolism;Phosphatidylinositol signaling system	Metabolism;Metabolism;Metabolism;Metabolism;Environmental Information Processing	Global and overview maps;Lipid metabolism;Global and overview maps;Lipid metabolism;Signal transduction	Lipids and lipid-like molecules	Glycerophospholipids	Glycerophosphates	5.9856	5.6803	5.5464	5.4189	5.3044	5.1769
neg_2816	PA(18:0/18:3(6Z,9Z,12Z))	metab_6798	C00416	LMGP10010313;HMDB0114878	697.482	neg	M-H	C39H71O8P	7.2265	0.00592439	-	41.1	0.801865	-	Lipids	Phospholipids	map01100;map00564;map01110;map00561;map04070	Metabolic pathways;Glycerophospholipid metabolism;Biosynthesis of secondary metabolites;Glycerolipid metabolism;Phosphatidylinositol signaling system	Metabolism;Metabolism;Metabolism;Metabolism;Environmental Information Processing	Global and overview maps;Lipid metabolism;Global and overview maps;Lipid metabolism;Signal transduction	Lipids and lipid-like molecules	Glycerophospholipids	Glycerophosphates	5.9713	5.7176	5.6373	5.4911	5.2998	5.3499
neg_2851	LysoPC(16:0)	metab_6831	C04230	HMDB0240262;14863-27-5;HMDB0010382	530.302	neg	M+Cl	C24H50NO7P	7.0585	0.0491255	-	96.7	0.565086	17364-16-8;14863-27-5;66757-27-5	Lipids	Phospholipids	map00564	Glycerophospholipid metabolism	Metabolism	Lipid metabolism	Lipids and lipid-like molecules	Glycerophospholipids	Glycerophosphocholines	5.8036	5.8929	5.9256	6.1668	6.0764	6.1103
neg_2878	PC(16:0/18:2(9Z,12Z))	metab_6855	C00157	LMGP01010594;HMDB0007973;6931-84-6	802.561	neg	M+FA-H	C42H80NO8P	6.9325	0.219242	-	94	1.28206	17708-90-6;6931-84-6	Lipids	Phospholipids	map01100;map00564;map01110;map00590;map00591;map00592	Metabolic pathways;Glycerophospholipid metabolism;Biosynthesis of secondary metabolites;Arachidonic acid metabolism;Linoleic acid metabolism;alpha-Linolenic acid metabolism	Metabolism;Metabolism;Metabolism;Metabolism;Metabolism;Metabolism	Global and overview maps;Lipid metabolism;Global and overview maps;Lipid metabolism;Lipid metabolism;Lipid metabolism	Lipids and lipid-like molecules	Glycerophospholipids	Glycerophosphocholines	6.3456	6.3478	6.2947	4.8928	5.5339	5.6085
neg_2901	2-Hydroxy-22-methyltetracosanoic acid	metab_6876	-	HMDB0040909;LMFA01030969	397.369	neg	M-H	C25H50O3	6.8275	0.000452408	-	51.9	-0.061907	52900-16-0	-	-	-	-	-	-	Lipids and lipid-like molecules	Fatty Acyls	Fatty acids and conjugates	5.9177	5.7555	5.8149	5.6621	5.6017	5.4613
neg_2911	Tuftsin	metab_6886	-	HMDB0005770	537.256	neg	M+K-2H	C21H40N8O6	6.7924	0.0285428	-	65.4	0.89619	112592-90-2	-	-	-	-	-	-	Organic acids and derivatives	Carboxylic acids and derivatives	Amino acids, peptides, and analogues	5.614	5.5795	5.7052	6.082	6.0919	5.9808
neg_3090	Alpha-Linolenoyl ethanolamide	metab_7048	C13828	HMDB0013624	366.265	neg	M+FA-H	C20H35NO2	6.3744	0.0143138	-	56.5	-0.312252	-	-	-	-	-	-	-	Organic nitrogen compounds	Organonitrogen compounds	Amines	5.7725	5.9346	5.4401	4.0967	4.7633	4.1392
neg_3207	3,5,5-Trimethyl-1,2-cyclohexanedione	metab_7156	-	HMDB0036177	307.192	neg	2M-H	C9H14O2	6.2274	0.0302532	-	63.4	0.195614	57696-89-6	-	-	-	-	-	-	Organic oxygen compounds	Organooxygen compounds	Carbonyl compounds	5.2583	5.2715	5.2525	3.9787	4.16	3.9453
neg_3249	PE-NMe2(16:0/18:1(9Z))	metab_7192	C04308	HMDB0010568;LMGP02010322	790.561	neg	M+FA-H	C41H80NO8P	6.1639	0.0551259	-	52.8	1.08158	-	-	-	map01100;map00564;map01110	Metabolic pathways;Glycerophospholipid metabolism;Biosynthesis of secondary metabolites	Metabolism;Metabolism;Metabolism	Global and overview maps;Lipid metabolism;Global and overview maps	Lipids and lipid-like molecules	Glycerophospholipids	Glycerophosphoethanolamines	6.3892	6.2626	6.4019	6.0799	6.1655	6.1655
neg_3308	5-Hexyltetrahydro-2-furanoctanoic acid	metab_7239	-	HMDB0031127	343.249	neg	M+FA-H	C18H34O3	6.0729	0.00596322	-	46	-0.0992251	61781-98-4	-	-	-	-	-	-	Lipids and lipid-like molecules	Fatty Acyls	Eicosanoids	4.224	4.3686	4.4995	3.6478	3.6661	3.6145
neg_3324	PE(22:2(13Z,16Z)/22:6(4Z,7Z,10Z,13Z,16Z,19Z))	metab_7251	C00350	LMGP02011101;HMDB0009573	824.567	neg	M-H2O-H	C49H82NO8P	6.0449	0.016694	-	32.9	8.25527	-	Lipids	Phospholipids	map01100;map00564;map01110;map00563;map04136	Metabolic pathways;Glycerophospholipid metabolism;Biosynthesis of secondary metabolites;Glycosylphosphatidylinositol (GPI)-anchor biosynthesis;Autophagy - other	Metabolism;Metabolism;Metabolism;Metabolism;Cellular Processes	Global and overview maps;Lipid metabolism;Global and overview maps;Glycan biosynthesis and metabolism;Transport and catabolism	Lipids and lipid-like molecules	Glycerophospholipids	Glycerophosphoethanolamines	6.4768	6.5599	6.5816	6.2303	6.3549	6.3082
neg_3339	Corchorifatty acid F	metab_7263	-	HMDB0035919	327.218	neg	M-H	C18H32O5	6.0309	0.00533546	-	72.3	0.120673	95341-44-9	-	-	-	-	-	-	Lipids and lipid-like molecules	Fatty Acyls	Lineolic acids and derivatives	6.3664	6.3895	6.3869	5.9448	6.1144	5.9591
neg_3442	3-Hydroxyisoheptanoic acid	metab_7356	-	HMDB0002207	145.086	neg	M-H	C7H14O3	5.6452	0.0116893	-	48.9	-6.24564	40309-49-7	-	-	-	-	-	-	Organic acids and derivatives	Hydroxy acids and derivatives	Medium-chain hydroxy acids and derivatives	3.802	3.9881	3.8195	3.1093	3.2787	3.2492
neg_3448	Tanacetol A	metab_7362	-	HMDB0035722	315.16	neg	M+Na-2H	C17H26O4	5.5655	0.0101493	-	47.2	8.98047	86778-06-5	-	-	-	-	-	-	Lipids and lipid-like molecules	Prenol lipids	Sesquiterpenoids	5.3143	6.0202	5.524	4.2502	4.6512	4.282
neg_3559	Apiin	metab_7463	C04858	HMDB0030843;HMDB0035464;LMPK12110337	563.141	neg	M-H	C26H28O14	3.9746	0.0212505	-	80.7	0.630394	26544-34-3	-	-	map00944	Flavone and flavonol biosynthesis	Metabolism	Biosynthesis of other secondary metabolites	Benzenoids	Naphthalenes	Phenylnaphthalenes	4.417	4.4141	4.4887	3.2599	3.1788	3.2214
neg_3596	3-(4-hydroxyphenyl)-N-(4-oxobutyl)prop-2-enimidic acid	metab_7499	-	-	278.103	neg	M+FA-H	C13H15NO3	3.5089	0.0241014	-	44.5	-0.00344897	-	-	-	-	-	-	-	-	-	-	4.8743	4.6109	4.7361	3.6396	3.1802	3.1074
neg_3618	3,4,5-trihydroxy-6-({2-hydroxy-3-[4-hydroxy-3-(4-hydroxy-3-methylbut-2-en-1-yl)phenyl]propanoyl}oxy)oxane-2-carboxylic acid	metab_7519	-	-	487.146	neg	M+FA-H	C20H26O11	3.3078	0.00743427	-	45.5	0.76158	-	-	-	-	-	-	-	-	-	-	3.5236	3.8925	4.022	3.1963	3.1994	3.163
neg_3629	1H-Indol-3-ylacetyl-myo-inositol	metab_7529	C03868	HMDB0031182	382.115	neg	M+FA-H	C16H19NO7	3.1709	0.0187102	-	68.6	0.554481	73925-84-5	-	-	-	-	-	-	Organoheterocyclic compounds	Indoles and derivatives	Indolyl carboxylic acids and derivatives	4.9352	5.2027	4.8282	2.8731	2.8762	2.8398
neg_3727	Hydromorphone-3-glucoside	metab_7623	-	HMDB0061144	446.179	neg	M-H	C23H29NO8	2.4787	0.0116073	-	52.8	-5.81758	-	-	-	-	-	-	-	Alkaloids and derivatives	Morphinans	_	5.0841	5.2887	5.063	4.768	4.7978	4.9167
neg_3731	3'-Prenylapigenin 7-[rhamnosyl-(1->6)-glucoside]	metab_7627	-	-	681.2	neg	M+Cl	C32H38O14	2.453	0.0151046	-	38.7	6.65005	-	-	-	-	-	-	-	-	-	-	4.4705	4.466	4.8522	3.8219	3.6792	3.9109
neg_3738	2-(3,4-dihydroxyphenyl)-4-[3,5,7-trihydroxy-2-(4-hydroxy-3-methoxyphenyl)-3,4-dihydro-2H-1-benzopyran-8-yl]-6-[3,4,5-trihydroxy-6-(hydroxymethyl)oxan-2-yl]-3,4-dihydro-2H-1-benzopyran-3,5,7-triol	metab_7633	-	-	735.19	neg	M-H2O-H	C37H38O17	2.3914	0.013085	-	64.7	-4.18874	-	-	-	-	-	-	-	-	-	-	5.5484	5.4126	5.4694	4.4442	4.3478	4.3578
neg_3767	Physalin K	metab_7662	-	HMDB0034347	593.148	neg	M+Cl	C28H30O12	2.203	0.0228073	-	69.7	8.26876	76045-35-7	-	-	-	-	-	-	Lipids and lipid-like molecules	Steroids and steroid derivatives	Physalins and derivatives	4.7266	4.7396	4.9412	3.9543	4.2194	4.1041
neg_3770	Kuwanon L	metab_7665	-	HMDB0030121	671.18	neg	M+FA-H	C35H30O11	2.1849	0.0131823	-	49.5	4.08763	88524-65-6	-	-	-	-	-	-	Phenylpropanoids and polyketides	Flavonoids	Flavans	4.8214	4.7084	4.9596	4.2799	4.5377	4.587
neg_3786	(3,4,5,6-tetrahydroxyoxan-2-yl)methyl 4-hydroxybenzoate	metab_7681	-	-	299.077	neg	M-H	C13H16O8	2.0736	0.0133187	-	96	-0.107205	-	-	-	-	-	-	-	-	-	-	4.072	4.3261	4.0941	3.0792	3.0592	3.2101
neg_3790	Licorice glycoside E	metab_7685	-	HMDB0031996;LMPK12140032	692.205	neg	M-H	C35H35NO14	2.0606	0.0137605	-	39.6	9.29868	-	-	-	-	-	-	-	Phenylpropanoids and polyketides	Flavonoids	Flavonoid glycosides	4.4698	4.2408	4.616	3.9787	3.8829	3.6174
neg_3809	Glutamyltryptophan	metab_7704	-	HMDB0028830	368.099	neg	M+Cl	C16H19N3O5	2.0425	0.01904	-	30.5	-8.73492	38101-59-6	-	-	-	-	-	-	Organic acids and derivatives	Carboxylic acids and derivatives	Amino acids, peptides, and analogues	4.3689	4.4185	4.3123	2.8637	2.9182	2.8303
neg_3831	2-Hydroxyadipic acid	metab_7724	C02360	HMDB0000321;LMFA01170049	323.099	neg	2M-H	C6H10O5	1.8976	0.0156278	-	30.5	0.417572	18294-85-4	-	-	-	-	-	-	Lipids and lipid-like molecules	Fatty Acyls	Fatty acids and conjugates	4.6899	4.7012	4.6581	3.997	4.0028	3.779
neg_3832	3,4,5-trihydroxy-6-({5,6,14-trimethoxy-8,17-dioxatetracyclo[8.7.0.0,.0,]heptadeca-2,4,6,11(16),12,14-hexaen-4-yl}oxy)oxane-2-carboxylic acid	metab_7725	-	-	551.137	neg	M+FA-H	C24H26O12	1.8839	0.0570957	-	42.7	-6.8015	-	-	-	-	-	-	-	-	-	-	4.9045	4.8131	4.7349	4.3453	4.3488	4.2357
neg_3872	Xanthine	metab_7765	C00385	HMDB0000292;69-89-6	151.025	neg	M-H	C5H4N4O2	1.6845	0.0137906	62.3	-	-5.89513	69-89-6	-	-	map01100;map01110;map00230;map00232	Metabolic pathways;Biosynthesis of secondary metabolites;Purine metabolism;Caffeine metabolism	Metabolism;Metabolism;Metabolism;Metabolism	Global and overview maps;Global and overview maps;Nucleotide metabolism;Biosynthesis of other secondary metabolites	Organoheterocyclic compounds	Imidazopyrimidines	Purines and purine derivatives	4.3777	4.3548	3.9343	2.8654	2.7921	2.7381
neg_4009	D-Maltose	metab_7885	C00208	69-79-4;HMDB0000163	377.086	neg	M+Cl	C12H22O11	0.703	0.00400792	-	91.9	0.18789	69-79-4	Carbohydrates	Oligosaccharides	map01100;map00500;map01110;map02010	Metabolic pathways;Starch and sucrose metabolism;Biosynthesis of secondary metabolites;ABC transporters	Metabolism;Metabolism;Metabolism;Environmental Information Processing	Global and overview maps;Carbohydrate metabolism;Global and overview maps;Membrane transport	Organic oxygen compounds	Organooxygen compounds	Carbohydrates and carbohydrate conjugates	8.067	8.0857	8.2133	7.8561	7.8343	7.8765
neg_4018	1-Methylinosine	metab_7894	-	HMDB0002721	609.189	neg	2M+FA-H	C11H14N4O5	0.6961	0.00759415	-	30.5	-3.67329	2140-73-0	-	-	-	-	-	-	Nucleosides, nucleotides, and analogues	Purine nucleosides	_	5.1256	5.0439	4.9021	4.602	4.4647	4.6791
neg_4025	6-ethoxy-3,4,5-trihydroxyoxane-2-carboxylic acid	metab_7900	-	-	267.072	neg	M+FA-H	C8H14O7	0.6891	0.00578461	-	76.8	0.424524	-	-	-	-	-	-	-	-	-	-	5.3871	5.4318	5.2264	4.9209	5.0171	4.8782
neg_4060	3,4,5-trihydroxy-6-(2-hydroxyethoxy)oxane-2-carboxylic acid	metab_7931	-	-	237.061	neg	M-H	C8H14O8	0.6465	0.0149186	-	43.4	-0.604151	-	-	-	-	-	-	-	-	-	-	4.4354	4.5972	4.2291	3.5597	3.7467	3.7391
neg_4066	L-Galacto-2-heptulose	metab_7936	-	HMDB0029901	245.043	neg	M+Cl	C7H14O7	0.6325	0.00655649	-	70.5	-0.746547	60426-79-1	-	-	-	-	-	-	Organic oxygen compounds	Organooxygen compounds	Carbohydrates and carbohydrate conjugates	5.7043	5.5708	5.3654	5.0958	5.2279	5.1288
neg_4068	Ribitol	metab_7938	C00474	HMDB0000508	151.06	neg	M-H	C5H12O5	0.6325	0.0205762	53.9	-	-5.86994	488-81-3	-	-	map01100;map00040;map00740	Metabolic pathways;Pentose and glucuronate interconversions;Riboflavin metabolism	Metabolism;Metabolism;Metabolism	Global and overview maps;Carbohydrate metabolism;Metabolism of cofactors and vitamins	Organic oxygen compounds	Organooxygen compounds	Carbohydrates and carbohydrate conjugates	4.2215	4.3654	3.8311	5.0867	4.9052	4.5949
neg_4087	5-Methylcytidine	metab_7955	-	HMDB0257731;HMDB0000982	302.101	neg	M+FA-H	C10H15N3O5	0.6186	0.00521529	-	69.6	6.67369	2140-61-6	-	-	-	-	-	-	Nucleosides, nucleotides, and analogues	Pyrimidine nucleosides	_	5.6585	5.8043	5.4799	5.8944	6.0005	6.0523
neg_4176	L-Aspartic acid	metab_8037	C00049	HMDB0000191;56-84-8	132.029	neg	M-H	C4H7NO4	0.5899	0.00023552	71.1	-	-7.72322	56-84-8	Peptides;Hormones and transmitters	Amino acids;Neurotransmitters	map01100;map00220;map01110;map00770;map00300;map01240;map01210;map00270;map01200;map00260;map01230;map00760;map00460;map00250;map00710;map00970;map00261;map02010;map00410;map00340	Metabolic pathways;Arginine biosynthesis;Biosynthesis of secondary metabolites;Pantothenate and CoA biosynthesis;Lysine biosynthesis;Biosynthesis of cofactors;2-Oxocarboxylic acid metabolism;Cysteine and methionine metabolism;Carbon metabolism;Glycine, serine and threonine metabolism;Biosynthesis of amino acids;Nicotinate and nicotinamide metabolism;Cyanoamino acid metabolism;Alanine, aspartate a…	Metabolism;Metabolism;Metabolism;Metabolism;Metabolism;Metabolism;Metabolism;Metabolism;Metabolism;Metabolism;Metabolism;Metabolism;Metabolism;Metabolism;Metabolism;Genetic Information Processing;Metabolism;Environmental Information Processing;Metabolism;Metabolism	Global and overview maps;Amino acid metabolism;Global and overview maps;Metabolism of cofactors and vitamins;Amino acid metabolism;Global and overview maps;Global and overview maps;Amino acid metabolism;Global and overview maps;Amino acid metabolism;Global and overview maps;Metabolism of cofactors and vitamins;Metabolism of other amino acids;Amino acid metabolism;Energy metabolism;Translation;Bio…	Organic acids and derivatives	Carboxylic acids and derivatives	Amino acids, peptides, and analogues	4.6656	4.8568	4.5341	3.8632	4.0419	3.9911
neg_4178	Taurine	metab_8038	C00245	HMDB0000251;107-35-7	124.006	neg	M-H	C2H7NO3S	0.5899	0.00632845	35.9	-	-8.44525	107-35-7	-	-	map01100;map02010;map00920;map00430	Metabolic pathways;ABC transporters;Sulfur metabolism;Taurine and hypotaurine metabolism	Metabolism;Environmental Information Processing;Metabolism;Metabolism	Global and overview maps;Membrane transport;Energy metabolism;Metabolism of other amino acids	Organic acids and derivatives	Organic sulfonic acids and derivatives	Organosulfonic acids and derivatives	4.2146	4.3952	4.1364	3.9985	3.925	3.9296
neg_4196	L-Asparagine	metab_8054	C00152	HMDB0251512;HMDB0000168;70-47-3;MJDBOTE0000518	131.045	neg	M-H	C4H8N2O3	0.5759	0.00950011	70.4	-	-7.82543	70-47-3	Peptides	Amino acids	map01100;map01110;map00460;map01230;map00250;map00970	Metabolic pathways;Biosynthesis of secondary metabolites;Cyanoamino acid metabolism;Biosynthesis of amino acids;Alanine, aspartate and glutamate metabolism;Aminoacyl-tRNA biosynthesis	Metabolism;Metabolism;Metabolism;Metabolism;Metabolism;Genetic Information Processing	Global and overview maps;Global and overview maps;Metabolism of other amino acids;Global and overview maps;Amino acid metabolism;Translation	Organic acids and derivatives	Carboxylic acids and derivatives	Amino acids, peptides, and analogues	5.2975	5.5833	5.2002	5.0979	4.999	4.891
neg_220	Amylose	metab_8383	C00718	HMDB0038852;HMDB0003403;9005-82-7	415.146	neg	M-H, M+FA-H	C2H6.[C12H20O11]n	1.8643	0.0282623	-	34.9	0.184174	6118-87-2;9005-82-7	-	-	map01100;map00500;map01110	Metabolic pathways;Starch and sucrose metabolism;Biosynthesis of secondary metabolites	Metabolism;Metabolism;Metabolism	Global and overview maps;Carbohydrate metabolism;Global and overview maps	Organic oxygen compounds	Organooxygen compounds	Carbohydrates and carbohydrate conjugates	2.8561	2.8328	2.8488	3.8378	3.3507	4.3729
neg_3905	Glutathione	metab_8387	C00051	HMDB0062697;HMDB0003337;70-18-8;HMDB0011691;HMDB0000125	306.077	neg	M-H	C10H17N3O6S	1.1934	0.016595	55.1	-	0.488929	27025-41-8;70-18-8;15718-51-1	Vitamins and cofactors	Cofactors	map01100;map00270;map00480;map02010;map01240	Metabolic pathways;Cysteine and methionine metabolism;Glutathione metabolism;ABC transporters;Biosynthesis of cofactors	Metabolism;Metabolism;Metabolism;Environmental Information Processing;Metabolism	Global and overview maps;Amino acid metabolism;Metabolism of other amino acids;Membrane transport;Global and overview maps	Organic acids and derivatives	Carboxylic acids and derivatives	Amino acids, peptides, and analogues	4.0157	4.3769	4.2769	3.577	3.5485	3.6311
neg_4119	L-Glutamate	metab_8388	C00025	HMDB0000148;HMDB0003339;HMDB0060475	146.045	neg	M-H	C5H9NO4	0.6116	0.0120326	65.6	-	-6.42781	6893-26-1;56-86-0	Peptides;Hormones and transmitters	Amino acids;Neurotransmitters	map01100;map00630;map00220;map01200;map00430;map01240;map01210;map00910;map02010;map00860;map00480;map00332;map00524;map00250;map01230;map00970;map00340;map01110;map00650;map00330;map00660	Metabolic pathways;Glyoxylate and dicarboxylate metabolism;Arginine biosynthesis;Carbon metabolism;Taurine and hypotaurine metabolism;Biosynthesis of cofactors;2-Oxocarboxylic acid metabolism;Nitrogen metabolism;ABC transporters;Porphyrin and chlorophyll metabolism;Glutathione metabolism;Carbapenem biosynthesis;Neomycin, kanamycin and gentamicin biosynthesis;Alanine, aspartate and glutamate metab…	Metabolism;Metabolism;Metabolism;Metabolism;Metabolism;Metabolism;Metabolism;Metabolism;Environmental Information Processing;Metabolism;Metabolism;Metabolism;Metabolism;Metabolism;Metabolism;Genetic Information Processing;Metabolism;Metabolism;Metabolism;Metabolism;Metabolism	Global and overview maps;Carbohydrate metabolism;Amino acid metabolism;Global and overview maps;Metabolism of other amino acids;Global and overview maps;Global and overview maps;Energy metabolism;Membrane transport;Metabolism of cofactors and vitamins;Metabolism of other amino acids;Biosynthesis of other secondary metabolites;Biosynthesis of other secondary metabolites;Amino acid metabolism;Globa…	Organic acids and derivatives	Carboxylic acids and derivatives	Amino acids, peptides, and analogues	5.0564	5.1694	4.9519	4.4948	4.6753	4.5516
neg_1058	Methylnoradrenaline	metab_8390	C11768;C17925	HMDB0002832;HMDB0015652	164.071	neg	M-H2O-H	C9H13NO3	2.0944	0.0103121	-	30.6	-4.41373	6539-57-7;829-74-3	-	-	-	-	-	-	Benzenoids	Benzene and substituted derivatives	Phenylpropanes	4.9568	5.0999	4.8077	4.496	4.5759	4.5555
