# Supplementary material for: Rice Quality-Related Metabolites and the Regulatory Roles of Key Metabolites in Metabolic Pathways of High-Quality Semi-Glutinous japonica Rice Varieties
Source: Foods. 2022 Nov 17;11(22):3676. doi: 10.3390/foods11223676 (PMC9689214; doi:10.3390/foods11223676)
Supplement: Supplementary file 1 [file foods-11-03676-s001.zip › Table S3.xls]

## Sheet: Overview of metabolYNX28HNJ5718
ID	Metabolite	Metab ID	KEGG Compound ID	Library ID	M/Z	Mode	Adducts	Formula	Retention time	RSD	Fragmentation Score	Theoretical Fragmentation Score	Mass Error	CAS ID	KEGG Compound First Category	KEGG Compound Second Category	KEGG Pathway ID	KEGG Pathway Description	KEGG Pathway First Category	KEGG Pathway Second Category	HMDB Superclass	HMDB Class	HMDB Subclass	HY5B_1	HY5B_2	HY5B_3	YNX28B_1	YNX28B_2	YNX28B_3	HY5H_1	HY5H_2	HY5H_3	YNX28H_1	YNX28H_2	YNX28H_3	NJ5718_1	NJ5718_2	NJ5718_3	YD3_1	YD3_2	YD3_3	YD4_1	YD4_2	YD4_3	HD5_1	HD5_2	HD5_3	QC01	QC02
pos_3	Gibberellin A110	metab_2	-	HMDB0032010	349.201	pos	M+H-H2O, M+NH4, M+H, M+Na, M+H-2H2O	C20H28O5	4.5015	0.0485331	55.4	-	-0.570264	202057-27-0	-	-	-	-	-	-	Lipids and lipid-like molecules	Prenol lipids	Diterpenoids	5.0581	5.796	5.0449	5.1918	5.4247	6.4528	4.8865	4.7918	5.1149	5.434	6.0643	5.9912	5.1557	4.8832	4.2839	4.2252	3.6127	3.2238	5.177	5.2391	4.8306	4.3079	4.21	4.2049	5.7991	5.8027
pos_9	Sucrose	metab_7	C00089	57-50-1;HMDB0000258	381.079	pos	M+Na, M+K, 2M+Na, 2M+K, M+H-2H2O	C12H22O11	0.5311	0.00253216	93.2	-	-0.608952	57-50-1	Carbohydrates	Oligosaccharides	map01100;map00500;map01110;map02010;map00052	Metabolic pathways;Starch and sucrose metabolism;Biosynthesis of secondary metabolites;ABC transporters;Galactose metabolism	Metabolism;Metabolism;Metabolism;Environmental Information Processing;Metabolism	Global and overview maps;Carbohydrate metabolism;Global and overview maps;Membrane transport;Carbohydrate metabolism	Organic oxygen compounds	Organooxygen compounds	Carbohydrates and carbohydrate conjugates	8.2126	8.2713	8.262	8.1331	8.1999	8.1495	7.6717	7.6978	7.7859	7.0744	7.2873	7.3972	7.6249	7.5089	7.7162	7.719	7.6507	7.3698	7.8752	7.8765	7.7489	7.4877	7.4967	7.7037	8.1977	8.1974
pos_13	L-Arabitol	metab_11	C00532	HMDB0001851	191.032	pos	M+K, M+ACN+H, M+Na, M+H	C5H12O5	0.6267	0.0128304	37.7	-	-0.641548	7643-75-6	-	-	map01100;map00040	Metabolic pathways;Pentose and glucuronate interconversions	Metabolism;Metabolism	Global and overview maps;Carbohydrate metabolism	Organic oxygen compounds	Organooxygen compounds	Carbohydrates and carbohydrate conjugates	4.593	4.6901	4.9344	4.6554	5.105	5.1203	4.0335	4.0839	4.156	5.8645	5.2326	5.0975	4.7677	4.6124	4.1926	4.2171	4.1482	4.3503	4.2499	4.3103	4.2761	5.0534	4.9943	3.9374	5.0306	5.033
pos_15	(6-{[3,4-dihydroxy-2,5-bis(hydroxymethyl)oxolan-2-yl]oxy}-3,4,5-trihydroxyoxan-2-yl)methyl (2E)-3-(4-hydroxy-3-methoxyphenyl)prop-2-enoate	metab_13	-	-	541.153	pos	M+H-2H2O, M+K, M+NH4, M+Na	C22H30O14	3.4055	0.0142345	-	59.3	-4.73722	-	-	-	-	-	-	-	-	-	-	7.0624	6.9381	7.0282	7.0704	7.2264	7.041	4.3872	4.573	4.6396	3.4862	3.4776	3.5108	3.8569	3.8705	3.8028	4.8386	4.8807	3.8908	5.2615	5.1542	4.8156	3.7927	3.9991	4.4463	6.6983	6.7007
pos_18	All-trans-4-oxoretinoic acid	metab_16	C16678	HMDB0006285;HMDB0006280;LMPR01090026	315.195	pos	M+H, M+NH4, M+Na, M+H-H2O	C20H26O3	6.1042	0.00570367	47.3	-	-0.939487	38030-57-8;64907-22-8	-	-	map01100	Metabolic pathways	Metabolism	Global and overview maps	Lipids and lipid-like molecules	Prenol lipids	Retinoids	3.9576	5.3101	4.0097	6.3979	5.7532	7.0013	4.0477	4.373	4.8495	6.1682	6.0517	6.5604	5.7993	4.9886	4.8979	4.0087	4.0377	3.9297	3.9621	3.9746	3.9466	3.9134	5.1023	3.9169	6.9261	6.9229
pos_44	N-Malonylanthranilate	metab_41	C03147	HMDB0039495	246.037	pos	M+H, M+Na, M+H-H2O	C10H9NO5	1.8271	0.0148028	37.6	-	-0.57325	53947-84-5	-	-	-	-	-	-	Benzenoids	Benzene and substituted derivatives	Benzoic acids and derivatives	5.8285	5.6667	5.8222	5.5553	5.5559	5.7129	5.7212	5.4707	5.5424	5.414	5.5716	5.1814	5.0136	4.9407	4.8039	4.7999	5.1213	5.0875	5.1283	5.3832	5.063	5.4691	5.3556	4.9556	5.7707	5.773
pos_51	(S)(+)-Allantoin	metab_48	C02350	-	159.051	pos	M+H, M+K, M+Na	C4H6N4O3	0.6608	0.01175	31.4	-	-0.640182	-	-	-	map01100;map00230	Metabolic pathways;Purine metabolism	Metabolism;Metabolism	Global and overview maps;Nucleotide metabolism	-	-	-	5.2352	5.3283	5.3852	5.1901	5.1556	5.1576	4.7341	4.6209	4.7784	3.7812	4.2925	3.9655	4.5996	5.1045	4.4637	4.7483	4.8401	4.692	4.8305	4.7267	4.8982	4.4707	4.8988	4.597	5.1789	5.1812
pos_88	12-HEPE	metab_85	-	HMDB0010202	319.226	pos	M+H-2H2O, M+H, M+H-H2O	C20H30O3	6.1111	0.00554271	-	38.3	-0.633813	-	-	-	-	-	-	-	Lipids and lipid-like molecules	Fatty Acyls	Eicosanoids	4.9374	5.4763	4.2644	6.5153	5.7251	6.6521	4.1856	4.1563	4.1728	5.5799	5.9975	6.0711	4.2094	4.1937	4.1755	4.2208	4.2144	4.2016	4.234	4.2465	4.2185	4.1853	4.1911	4.1887	6.6308	6.6278
pos_117	GlcCer(d16:2(4E,6E)/22:0(2OH))	metab_114	-	LMSP0501AA80	752.603	pos	M+H-H2O, M+H, M+Na	C44H83NO9	6.8582	0.00357595	41.1	-	-0.286203	-	-	-	-	-	-	-	-	-	-	6.7783	6.7213	6.7574	6.6147	6.7426	6.6337	6.662	6.669	6.565	6.5153	6.5854	6.6309	6.3682	6.3013	6.4104	6.6909	6.7495	6.7221	6.9168	6.8373	6.8374	6.5628	6.6113	6.7555	7.0463	7.0485
pos_119	8(S)-HEPE	metab_116	-	-	319.226	pos	M+H-H2O, M+H, M+H-2H2O	C20H30O3	6.2889	0.00799157	55.7	-	-1.01846	-	-	-	-	-	-	-	-	-	-	5.7901	5.8844	5.2493	6.8739	6.2502	6.9747	3.7393	5.4852	4.1473	6.0538	6.4306	6.4845	4.4549	3.5739	3.5557	3.6155	3.5946	3.5818	3.6142	3.6266	3.5987	3.9863	3.5713	5.0431	6.6467	6.6489
pos_120	15alpha-Hydroxytestosterone	metab_117	C14649	-	269.19	pos	M+H-2H2O, M+H, M+ACN+H	C19H28O3	6.2889	0.00353604	58.8	-	-1.08522	2226-70-2	-	-	-	-	-	-	-	-	-	4.8209	5.1135	4.404	6.0019	5.4101	6.6165	4.8107	4.8399	4.608	5.7163	5.6461	6.2106	5.4787	4.6626	4.8292	4.4635	4.3763	4.2338	4.3712	4.2662	4.4345	4.4131	4.652	4.6331	6.3443	6.3465
pos_210	Xanthurenate-8-O-beta-D-glucoside	metab_205	-	HMDB0013118	368.097	pos	M+H-H2O, M+H	C16H17NO9	1.8752	0.00754268	-	66.5	-0.75526	97451-32-6	-	-	-	-	-	-	Organic oxygen compounds	Organooxygen compounds	Carbohydrates and carbohydrate conjugates	6.524	6.4715	6.5391	6.2716	6.304	6.3846	6.0384	5.7526	5.8814	5.5983	5.8005	5.5766	5.2397	5.2762	5.1301	5.2223	5.5509	4.9859	4.9181	4.8847	5.0149	5.5885	5.6994	5.5221	6.2596	6.255
pos_245	4,5-dihydroxy-6-(hydroxymethyl)-2-[(3,4,5,6-tetrahydroxyoxan-2-yl)methoxy]oxan-3-yl 3-(4-hydroxy-3-methoxyphenyl)prop-2-enoate	metab_240	-	-	541.153	pos	M+H-2H2O, M+Na	C22H30O14	2.9691	0.00586926	-	54	-4.76451	-	-	-	-	-	-	-	-	-	-	6.6044	6.4915	6.5269	6.5574	6.6976	6.5243	5.7348	5.6583	5.484	5.4276	5.3813	5.5021	4.8318	5.1239	4.8718	5.4125	5.9392	5.2085	5.5411	5.502	5.427	5.6603	5.7186	5.8493	6.3187	6.3162
pos_284	PGB1	metab_279	C00959	LMFA03010131;HMDB0002982	337.237	pos	M+H, M+Na	C20H32O4	5.6894	0.0303322	85	-	-0.728985	13345-51-2	Lipids	Eicosanoids	-	-	-	-	Lipids and lipid-like molecules	Fatty Acyls	Eicosanoids	5.4297	5.5961	4.8931	5.6258	5.4224	5.9666	3.5729	5.2539	3.2248	6.0605	4.8822	6.1093	4.1894	4.8569	3.854	2.9523	1.8865	3.2418	3.239	3.4331	3.4258	3.4321	2.6468	5.8528	5.6659	5.6893
pos_299	PGB2	metab_294	C05954	HMDB0004236;LMFA03010018	335.221	pos	M+H-H2O, M+H	C20H30O4	5.9405	0.003668	77.8	-	-0.946901	13367-85-6	Lipids	Eicosanoids	map00590;map01100	Arachidonic acid metabolism;Metabolic pathways	Metabolism;Metabolism	Lipid metabolism;Global and overview maps	Lipids and lipid-like molecules	Fatty Acyls	Eicosanoids	5.2548	5.8893	5.4078	6.5166	5.6548	6.5801	3.9352	5.7346	3.5386	6.8459	5.2644	6.3671	4.1886	4.7924	3.7518	3.0537	3.0473	3.0345	3.3496	3.5864	3.5347	3.0182	3.0241	5.4468	6.4694	6.468
pos_333	19-Hydroky-all-trans-retinoic acid	metab_327	-	-	317.211	pos	M+H-H2O, M+H	C20H28O3	6.1042	0.0047165	64.2	-	-1.09214	-	-	-	-	-	-	-	-	-	-	4.6828	5.2055	3.9462	6.2181	5.5501	6.3845	3.9016	3.8723	3.8889	5.6652	6.1992	6.0901	3.9254	3.9097	3.8916	3.9368	3.9304	3.9176	3.95	3.9625	3.9345	3.9013	3.9072	3.9048	6.461	6.4632
pos_456	TG(18:2(9Z,12Z)/18:1(9Z)/18:3(6Z,9Z,12Z))[iso6]	metab_449	-	-	879.743	pos	M+H, M+K	C57H98O6	7.1874	0.0148279	41	-	-0.769665	-	-	-	-	-	-	-	-	-	-	6.2786	6.2341	6.284	6.348	6.4437	6.319	5.8628	5.9794	5.9551	5.6031	5.8662	5.8845	6.1067	6.0681	6.031	6.0361	5.899	5.8421	6.0715	5.9042	5.8854	5.8481	5.7134	5.8306	6.3574	6.3602
pos_616	5,6-Epoxyretinoic acid	metab_606	C16680	HMDB0012451	299.2	pos	M+H-H2O, M+H	C20H28O3	6.2889	0.00841236	65.2	-	-0.962978	13100-69-1	-	-	-	-	-	-	Lipids and lipid-like molecules	Prenol lipids	Retinoids	5.5787	5.6411	4.9778	6.4507	6.0191	6.5835	3.3616	4.5725	3.5507	5.9155	6.5414	6.3969	4.4894	3.5791	3.5179	3.9093	3.3905	3.3777	3.41	3.4225	3.5339	3.3614	3.5921	3.9056	6.4064	6.3995
pos_661	2S-hydroxy-Hexanedioic acid	metab_650	-	LMFA01170050	163.06	pos	M+H, M+NH4	C6H10O5	0.7019	0.0314336	45.4	-	-0.856526	-	-	-	-	-	-	-	-	-	-	6.6291	6.6488	6.6727	6.5759	6.6006	6.5754	6.4705	6.4476	6.4747	6.1918	6.2719	6.2917	6.4632	6.3518	6.4616	6.3998	6.3641	6.2881	6.4862	6.5002	6.3945	6.2918	6.2995	6.4098	6.7541	6.7308
pos_665	2-(beta-D-Glucosyl)-sn-glycerol	metab_654	-	-	293.063	pos	M+H, M+K	C9H18O8	0.6882	0.00989674	39.5	-	-1.34865	-	-	-	-	-	-	-	-	-	-	3.5685	3.7348	3.7005	4.3757	4.1459	4.0475	4.842	5.0647	4.7551	4.7083	4.8026	4.444	4.2842	4.2605	4.3704	4.0327	4.4333	3.9473	5.4923	5.9574	5.1264	4.7371	4.0212	5.0604	5.0312	5.0334
pos_678	6-(4-{3,7-dihydroxy-4-[3,5,7-trihydroxy-2-(3-hydroxyphenyl)-3,4-dihydro-2H-1-benzopyran-8-yl]-3,4-dihydro-2H-1-benzopyran-2-yl}-2-hydroxyphenoxy)-3,4,5-trihydroxyoxane-2-carboxylic acid	metab_667	-	-	745.173	pos	M+2H, M+Na	C36H34O16	0.5311	0.0238506	-	46	-8.36041	-	-	-	-	-	-	-	-	-	-	5.6451	5.6474	5.7929	5.6116	5.7729	5.624	5.1899	5.2127	5.3099	4.372	4.3634	4.6624	5.3038	5.0731	5.3369	5.6759	5.4874	4.6353	5.5236	5.6433	5.4685	4.9001	4.8442	5.2676	5.8951	5.9138
pos_733	Glycerophosphocholine	metab_721	C00670	HMDB0008390;HMDB0008259;HMDB0008291;HMDB0008391;HMDB0008228;HMDB0008161;HMDB0008820;HMDB0008096;HMDB0008358;HMDB0008194;HMDB0011225;HMDB0008456;HMDB0007930;HMDB0007994;HMDB0008261;HMDB0008392;HMDB0011228;HMDB0008489;HMDB0008195;HMDB0008557;HMDB0008588;HMDB0008491;HMDB0000086;HMDB0008620;HMDB0008622;HMDB0008258;HMDB0008062;HMDB0007963;HMDB0008720;HMDB0008422;HMDB0008524;HMDB0008719;HMDB0008523;HMD…	258.11	pos	M+H	C8H20NO6P	0.4557	0.00389727	97.2	-	-0.507047	28319-77-9	-	-	map00565;map00564	Ether lipid metabolism;Glycerophospholipid metabolism	Metabolism;Metabolism	Lipid metabolism;Lipid metabolism	Lipids and lipid-like molecules	Glycerophospholipids	Glycerophosphocholines	6.7668	6.7848	6.774	6.7901	6.7927	6.7753	6.1056	6.2268	6.0787	5.8377	5.9362	6.0771	6.1346	6.1854	6.3067	5.8155	5.8535	5.7757	6.0512	6.0139	6.1261	6.0238	6.0332	6.1103	6.6538	6.6526
pos_736	2,6-Dimethoxy-1,4-benzoquinone	metab_724	C10331	HMDB0029673	191.032	pos	M+Na	C8H8O4	0.4694	0.0584892	-	34.3	0.21846	530-55-2	-	-	-	-	-	-	Organic oxygen compounds	Organooxygen compounds	Carbonyl compounds	2.9427	3.7553	4.0745	3.7855	4.3856	4.1703	2.8736	2.8443	2.8609	5.021	4.2481	4.1594	3.3258	2.8817	2.8635	2.9088	2.9024	2.8896	2.9219	2.9344	2.9065	4.1044	4.168	2.8767	3.5702	3.616
pos_782	Dihydrocaffeic acid 3-O-glucuronide	metab_766	-	HMDB0041720	403.061	pos	M+2Na-H	C15H18O10	0.538	0.0058279	-	54	0.689936	-	-	-	-	-	-	-	Organic oxygen compounds	Organooxygen compounds	Carbohydrates and carbohydrate conjugates	4.9751	4.7784	4.8278	4.6815	4.8291	4.8105	4.5511	4.5786	4.6477	3.7608	4.1686	4.1187	4.524	4.3327	4.4685	4.6458	4.4862	4.2944	4.5783	4.5879	4.4156	4.1768	4.3118	4.6244	5.3194	5.3153
pos_787	Trimethylaminoacetone	metab_771	-	HMDB0012296	116.107	pos	M+H	C6H13NO	0.5517	0.029119	53.8	-	1.47485	13429-97-5	-	-	-	-	-	-	Organic oxygen compounds	Organooxygen compounds	Carbonyl compounds	2.767	2.8389	2.8494	4.6284	4.588	4.6068	3.1643	3.1682	3.3054	4.5194	4.5787	4.2942	3.5498	3.592	3.5766	3.463	3.4397	3.4797	3.3294	2.56	3.4671	3.5266	4.026	3.1236	4.2897	4.2684
pos_824	L-gamma-glutamyl-L-valine	metab_807	-	HMDB0011172	247.129	pos	M+H	C10H18N2O5	0.6061	0.285686	37.2	-	-1.14222	2746-34-1	-	-	-	-	-	-	Organic acids and derivatives	Carboxylic acids and derivatives	Amino acids, peptides, and analogues	3.1702	2.9811	3.0381	3.0027	3.0217	3.0248	2.9935	2.9643	2.9808	3.9625	3.7907	4.4888	5.0046	5.0128	5.2948	3.0288	3.0224	4.6341	3.0419	3.0544	4.3213	2.9933	4.2513	3.5927	3.7228	3.4779
pos_859	Succinic anhydride	metab_840	C19524	HMDB0032523	101.024	pos	M+H	C4H4O3	0.7019	0.00728347	34.5	-	3.06702	108-30-5	-	-	-	-	-	-	Organic acids and derivatives	Carboxylic acids and derivatives	Dicarboxylic acids and derivatives	4.9859	5.0101	5.007	4.9497	4.9461	4.9094	4.705	4.6811	4.7573	4.3273	4.496	4.5481	4.7612	4.614	4.7555	4.7389	4.6852	4.5496	4.8524	4.8227	4.7436	4.5971	4.5926	4.7329	5.0643	5.0664
pos_968	2-Pyrrolidinone	metab_945	C11118	HMDB0002039	86.0606	pos	M+H	C4H7NO	1.8065	0.00692708	48.6	-	6.2522	616-45-5	-	-	-	-	-	-	Organoheterocyclic compounds	Pyrrolidines	Pyrrolidones	5.2196	5.0473	5.1171	5.439	5.3335	5.4785	5.3055	5.4626	5.4011	5.563	5.615	5.4648	5.226	5.3836	5.219	5.3206	5.1819	5.2932	5.4819	5.5092	5.379	5.4718	5.5635	5.4834	5.6244	5.6265
pos_979	Kuwanon J	metab_956	-	HMDB0030112	643.234	pos	M+H-2H2O	C40H38O10	1.8821	0.0202696	-	35.1	2.22439	83709-26-6	-	-	-	-	-	-	Phenylpropanoids and polyketides	Diarylheptanoids	Linear diarylheptanoids	3.9627	4.207	4.4034	6.56	6.504	6.5735	1.038	1.0115	1.0265	4.803	5.3568	5.0996	1.0598	1.0454	1.0289	1.0702	1.0643	1.0526	1.0822	1.0937	2.828	3.3279	4.4861	1.0409	5.7894	5.7916
pos_988	6-{[2-(3,4-dihydroxyphenyl)-3,7-dihydroxy-8aH-chromen-5-yl]oxy}-3,4,5-trihydroxyoxane-2-carboxylic acid	metab_964	-	-	482.127	pos	M+NH4	C21H20O12	1.9301	0.00675315	-	58.8	-5.09418	-	-	-	-	-	-	-	-	-	-	5.2856	5.2508	5.3518	5.2282	5.3977	5.3709	4.3667	4.4369	4.1963	3.9438	4.2662	4.0056	3.4089	3.4985	3.3751	3.56	3.6166	3.4011	3.4335	3.5515	3.418	4.0331	3.6322	3.9843	5.1219	5.1177
pos_991	Ethylmethylmaleimide	metab_967	-	-	140.071	pos	M+H	C7H9NO2	1.9438	0.0189206	46.8	-	-0.728901	-	-	-	-	-	-	-	-	-	-	5.8184	5.7866	5.8248	6.0539	6.0255	6.0851	5.809	5.7793	5.7942	6.063	6.0243	5.9625	5.7967	5.7873	5.7678	5.7702	5.7781	5.783	5.7537	5.7581	5.7766	5.7747	5.8464	5.7639	6.1205	6.1066
pos_1007	Buchananine	metab_983	C10134	-	286.092	pos	M+H	C12H15NO7	2.0604	0.0135382	62.1	-	-0.822866	70802-12-9	-	-	-	-	-	-	-	-	-	5.9015	5.9729	5.9881	5.4809	5.5509	5.4942	5.1931	5.2145	5.116	5.3698	5.2013	5.3674	5.0713	4.8969	4.9207	5.2206	5.0569	4.6947	4.954	5.0805	4.8717	4.9306	4.986	4.981	5.6487	5.6485
pos_1027	Arecaidine	metab_1002	C10128	HMDB0030352	142.086	pos	M+H	C7H11NO2	2.2044	0.0142004	37.2	-	-0.365521	499-04-7	-	-	-	-	-	-	Alkaloids and derivatives	_	_	4.8029	4.7579	4.7897	5.235	5.2066	5.2607	4.7868	4.7292	4.7441	5.3829	5.3601	5.1404	4.7355	4.739	4.7116	4.7582	4.7532	4.7432	4.7303	4.7364	4.7554	4.7055	4.8873	4.7006	5.1964	5.1859
pos_1029	6-{[3,7-dihydroxy-2-(3-hydroxyphenyl)-8aH-chromen-5-yl]oxy}-3,4,5-trihydroxyoxane-2-carboxylic acid	metab_1004	-	-	466.132	pos	M+NH4	C21H20O11	2.2182	0.0246313	-	44.2	-5.54701	-	-	-	-	-	-	-	-	-	-	6.2013	5.9987	6.0388	6.0101	5.922	6.0308	5.4348	5.5134	5.227	5.3345	5.3448	5.3571	5.1855	5.1021	5.0714	5.2022	5.2275	4.8468	4.7788	5.1469	5.0176	5.024	5.0987	5.1347	5.9315	5.9337
pos_1040	Diisodityrosine	metab_1013	-	HMDB0029798	683.229	pos	M+H-2H2O	C36H38N4O12	2.2799	0.0194558	-	66.4	-8.02736	175889-19-7	-	-	-	-	-	-	Organic acids and derivatives	Carboxylic acids and derivatives	Amino acids, peptides, and analogues	5.4383	5.5239	5.4258	5.1497	4.9478	5.1483	3.8447	4.1554	4.4025	3.4944	3.4858	3.519	4.0738	3.9969	3.8083	4.2075	4.6798	3.6131	3.8691	3.897	4.0372	3.5047	4.4778	4.2435	5.0025	5.0048
pos_1132	Hydroxyprolyl-Tyrosine	metab_1103	-	HMDB0028875	259.108	pos	M+H-2H2O	C14H18N2O5	3.256	0.0241367	-	31.9	-0.637499	-	-	-	-	-	-	-	Organic acids and derivatives	Carboxylic acids and derivatives	Amino acids, peptides, and analogues	4.5237	4.4271	4.4604	5.0879	5.0826	5.5427	4.4006	4.2879	4.2712	4.8626	5.5748	4.7215	4.2536	4.2314	4.0786	4.2676	4.1137	4.1689	4.1324	4.2646	4.1657	4.2567	4.3504	4.1352	5.0697	5.0518
pos_1148	3,4,5-trihydroxy-6-({15-hydroxy-13-oxo-6,8,20-trioxapentacyclo[10.8.0.0,.0,.0,]icosa-1,4,9,11,14,16,18-heptaen-11-yl}oxy)oxane-2-carboxylic acid	metab_1117	-	-	528.111	pos	M+ACN+H	C23H18O12	3.518	0.0215915	-	69.5	-4.88524	-	-	-	-	-	-	-	-	-	-	5.8869	5.8494	6.0153	5.832	6.0943	5.9804	4.0469	4.1543	4.0126	4.3399	4.1092	4.6251	3.4222	3.39	3.3718	3.6859	3.4107	3.3979	3.7591	3.9932	3.9333	4.5195	4.2656	4.3827	5.4231	5.4251
pos_1203	5-Formiminotetrahydrofolic acid	metab_1171	C00664	HMDB0001534;2311-81-1	437.17	pos	M+H-2H2O	C20H24N8O6	4.6967	0.019469	-	35.9	5.07558	2311-81-1	-	-	map01100;map00670	Metabolic pathways;One carbon pool by folate	Metabolism;Metabolism	Global and overview maps;Metabolism of cofactors and vitamins	Organoheterocyclic compounds	Pteridines and derivatives	Pterins and derivatives	4.8733	4.925	4.5319	4.0865	4.2799	4.4788	4.3569	3.8988	4.3419	4.0372	4.2291	3.8473	4.7896	4.7766	4.7147	5.4528	4.9966	4.5358	4.1051	3.9899	4.9925	3.8331	4.6439	3.8365	4.7541	4.7602
pos_1496	Gamma-Eudesmol rhamnoside	metab_1395	-	HMDB0037961	401.289	pos	M+CH3OH+H	C21H36O5	6.2684	0.00301032	-	77.1	-0.882111	349112-31-8	-	-	-	-	-	-	Lipids and lipid-like molecules	Prenol lipids	Sesquiterpenoids	6.5081	6.2197	6.4545	6.5239	6.5327	6.5504	6.6179	6.592	6.5424	6.6943	6.582	6.7081	6.4489	6.4977	6.5329	6.6201	6.6922	6.6564	6.7621	6.8003	6.7061	6.4983	6.526	6.5809	7.0219	7.0241
pos_1507	Schidigeragenin B	metab_1403	-	HMDB0035506	492.308	pos	M+ACN+Na	C27H40O4	6.2889	0.0197355	-	40.7	-0.733635	267003-21-4	-	-	-	-	-	-	Lignans, neolignans and related compounds	Lignan glycosides	_	4.9847	4.2547	4.9593	6.3895	6.3906	6.4769	4.3875	4.3712	4.19	6.5191	6.5728	6.4292	4.9032	5.0645	4.8066	4.9133	4.9702	4.7426	5.0309	5.3106	5.1473	4.1646	6.1742	4.5798	6.487	6.5026
pos_1552	2-Hydroxy-3-methoxyestrone	metab_1444	-	HMDB0011195	474.379	pos	M+CH3OH+H	C25H47NO5	6.3575	0.00367477	-	91.5	-0.321487	-	-	-	-	-	-	-	Lipids and lipid-like molecules	Glycerolipids	Diradylglycerols	6.6555	6.4753	6.7201	6.5307	6.5969	6.6897	6.7476	6.5772	6.6334	6.834	6.8062	6.9289	6.683	6.7501	6.5709	6.8856	6.9365	6.8171	6.5817	6.5579	6.7225	6.839	6.9901	6.7075	7.0371	7.0346
pos_1729	GPEtn(18:2/18:2)	metab_1601	-	HMDB0009093;HMDB0011409;HMDB0011442	740.522	pos	M+H	C41H74NO8P	6.8445	0.0244919	97.7	-	-0.253463	20707-71-5	-	-	-	-	-	-	Lipids and lipid-like molecules	Glycerophospholipids	Glycerophosphoethanolamines	6.3562	6.2764	6.3216	6.3481	6.3574	6.3228	5.0741	4.8985	4.0875	4.4776	4.5781	4.6348	5.0446	5.0882	5.2653	5.4258	5.2617	5.0106	5.5752	5.2902	4.9596	5.0187	4.9774	5.085	6.0638	6.0829
pos_1748	22,23-Dihydroergosterol	metab_1618	-	HMDB0030139	399.362	pos	M+H	C28H46O	6.9131	0.0203951	44.1	-	-0.369817	516-79-0	-	-	-	-	-	-	Lipids and lipid-like molecules	Steroids and steroid derivatives	Cholestane steroids	5.6342	5.8245	6.227	5.4747	5.5404	5.8434	4.5626	4.5848	4.5046	5.1402	5.1355	5.0092	4.5852	4.5205	4.7354	4.504	4.4045	4.386	4.4628	4.5123	4.7824	4.4776	3.9078	4.505	5.7032	5.7061
pos_1881	Cer(t18:0/24:0(2-OH))	metab_1744	-	-	684.65	pos	M+H	C42H85NO5	7.4686	0.0382329	85.7	-	-0.542477	-	-	-	-	-	-	-	-	-	-	6.1355	6.0713	6.0611	6.0189	6.0564	6.0552	5.3852	5.3654	5.1905	5.3331	5.1801	5.3643	5.0291	5.0154	4.7757	5.2525	5.4614	5.1811	5.3337	5.2517	5.0046	5.2731	5.0979	5.3132	6.0228	5.9945
pos_2446	PC(16:0/2:0)	metab_2289	-	LMGP01010612;HMDB0062195	538.35	pos	M+H	C26H52NO8P	8.3621	0.0422485	56.9	-	-0.357362	74389-68-7	-	-	-	-	-	-	Lipids and lipid-like molecules	Glycerophospholipids	Glycerophosphocholines	5.1597	4.6929	5.1531	5.0425	5.1086	4.8639	5.0714	5.2384	4.9995	5.102	4.8644	4.9581	5.3448	5.5772	5.3053	4.8011	4.8765	4.8367	5.149	4.9225	4.8647	5.1156	4.9883	5.0885	5.388	5.4208
pos_2460	Scyphostatin A	metab_2301	-	LMSP01080060	512.335	pos	M+H	C31H45NO5	8.3554	0.00733751	42.7	-	-4.73552	-	-	-	-	-	-	-	-	-	-	5.6539	5.4404	5.6283	5.6048	5.5597	5.651	5.8173	5.7353	5.6326	5.6302	5.633	5.6634	5.1869	5.4261	5.3696	5.4013	5.314	5.2923	5.4076	5.3363	5.3801	5.3547	5.6311	5.5964	5.8448	5.8511
pos_2521	TG(18:1/18:1/18:2)	metab_2355	C00422	HMDB0049267;HMDB0049288;HMDB0010458;HMDB0005455	905.756	pos	M+Na	C57H102O6	8.328	0.00691271	85.9	-	-0.549662	-	Lipids	Fats	map01100;map00561	Metabolic pathways;Glycerolipid metabolism	Metabolism;Metabolism	Global and overview maps;Lipid metabolism	Lipids and lipid-like molecules	Glycerolipids	Triradylcglycerols	7.2977	7.3695	7.3392	7.3173	7.3041	7.3264	6.9508	7.0449	7.1413	6.7134	6.6839	6.9297	7.0655	7.0743	7.0839	7.2736	7.2073	7.0783	7.3176	7.3432	7.3056	7.1887	7.0608	7.2543	7.6117	7.6171
pos_2566	DG(18:1(11Z)/18:2(9Z,12Z)/0:0)	metab_2395	C00165	HMDB0007190	601.519	pos	M+H-H2O	C39H70O5	8.3074	0.00708487	-	68.5	-0.81986	-	-	-	-	-	-	-	Lipids and lipid-like molecules	Fatty Acyls	Lineolic acids and derivatives	6.7573	6.7638	6.7633	6.7622	6.7698	6.7896	6.5311	6.5713	6.5527	6.2368	6.1871	6.3611	6.525	6.4748	6.4798	6.6304	6.6013	6.4812	6.7124	6.689	6.6128	6.5837	6.4423	6.5612	6.9177	6.9131
pos_2666	GPEtn(10:0/24:1)	metab_2491	-	-	718.538	pos	M+H	C39H76NO8P	7.791	0.031437	99.3	-	-0.806151	-	-	-	-	-	-	-	-	-	-	6.3947	6.502	6.4624	6.1756	6.2293	6.1526	4.8156	4.4592	5.0306	4.0192	4.2639	3.776	4.6936	5.0606	5.0267	5.3015	5.2411	4.5913	5.6345	5.4142	5.4782	4.8011	4.4232	4.7463	6.094	6.0964
pos_2828	DG(15:0/24:1(15Z)/0:0)	metab_2634	C00165	HMDB0007094	682.633	pos	M+NH4	C42H80O5	7.1462	0.0169832	-	59	-1.7777	-	-	-	-	-	-	-	Lipids and lipid-like molecules	Glycerolipids	Diradylglycerols	5.677	5.5286	5.5191	5.5139	5.4443	5.4638	5.6143	5.5251	5.6217	5.5174	5.5955	5.6366	5.2736	5.1719	5.348	5.6575	5.8483	5.735	5.884	5.8341	5.7319	5.4395	5.4077	5.5226	6.0625	6.0646
pos_2898	Stigmasta-5,7-dien-3beta-ol	metab_2699	-	LMST01040120	413.378	pos	M+H	C29H48O	6.9748	0.0133704	39.5	-	-0.10487	-	-	-	-	-	-	-	-	-	-	5.6356	6.0426	6.3135	5.7567	5.9056	6.1246	5.1012	5.1468	5.1618	5.7938	5.5567	5.6216	5.1657	5.281	5.2085	5.1106	4.9779	4.6583	5.2407	5.0009	5.291	5.1175	5.0592	4.9033	5.9944	5.9862
pos_2916	4alpha-Hydroxymethyl-4beta-methyl-5alpha-cholesta-8,24-dien-3beta-ol	metab_2715	-	LMST01010232;HMDB0012170;HMDB0062390	411.362	pos	M+H-H2O	C29H48O2	6.9131	0.0218847	-	41.4	-0.0296616	-	-	-	-	-	-	-	Lipids and lipid-like molecules	Prenol lipids	Triterpenoids	5.5942	5.818	6.202	5.6007	5.6082	5.9291	3.9587	4.3532	4.4336	5.2789	4.9138	4.9542	4.5792	4.689	4.34	4.5469	4.5482	4.4701	4.6147	4.3662	4.7987	4.3138	4.0315	4.5032	5.6931	5.6959
pos_2947	N-Stearoylsphingosine	metab_2743	C00195	HMDB0004950	588.535	pos	M+Na	C36H71NO3	6.8376	0.0274546	-	79.3	3.37376	2304-81-6	-	-	map01100;map00600	Metabolic pathways;Sphingolipid metabolism	Metabolism;Metabolism	Global and overview maps;Lipid metabolism	Lipids and lipid-like molecules	Sphingolipids	Ceramides	5.2692	4.7476	4.9184	5.6938	5.721	5.5869	5.3586	5.5325	5.507	5.5129	5.5478	5.5118	5.2563	5.206	5.291	4.9288	4.7551	5.0264	5.8477	6.0048	5.6692	4.4044	4.1728	4.1703	5.8493	5.8289
pos_2970	Beta-Sitostenone	metab_2763	C00014	HMDB0033934;LMST01040249	413.378	pos	M+H	C29H48O	6.7759	0.0690328	37.2	-	1.02808	1058-61-3	-	-	map01100;map00630;map00220;map01110;map00230;map00460;map01200;map00910;map01230;map00250;map00260	Metabolic pathways;Glyoxylate and dicarboxylate metabolism;Arginine biosynthesis;Biosynthesis of secondary metabolites;Purine metabolism;Cyanoamino acid metabolism;Carbon metabolism;Nitrogen metabolism;Biosynthesis of amino acids;Alanine, aspartate and glutamate metabolism;Glycine, serine and threonine metabolism	Metabolism;Metabolism;Metabolism;Metabolism;Metabolism;Metabolism;Metabolism;Metabolism;Metabolism;Metabolism;Metabolism	Global and overview maps;Carbohydrate metabolism;Amino acid metabolism;Global and overview maps;Nucleotide metabolism;Metabolism of other amino acids;Global and overview maps;Energy metabolism;Global and overview maps;Amino acid metabolism;Amino acid metabolism	Homogeneous non-metal compounds	Homogeneous other non-metal compounds	_	5.2868	5.6995	6.023	5.2935	5.5249	5.8385	4.8229	4.7696	4.9186	5.3857	5.1809	5.2688	4.9712	5.0208	4.8401	4.7208	4.7959	4.4976	5.0039	4.7013	4.9837	4.7497	4.8727	4.8167	5.6872	5.6893
pos_3138	13'-Hydroxy-alpha-tocotrienol	metab_2918	-	-	423.325	pos	M+H-H2O	C29H44O3	6.4192	0.00623609	-	39.5	-0.678989	-	-	-	-	-	-	-	-	-	-	6.2435	6.1712	6.1616	6.095	5.9318	6.0613	5.2264	5.4081	5.4762	5.585	5.525	5.1425	4.9105	5.018	4.7935	5.6701	5.7464	5.5317	5.6079	5.704	5.4463	5.4804	5.2602	5.6144	6.2025	6.2047
pos_3274	17-Methyl-18-norandrosta-4,13(17)-dien-3-one	metab_3045	C15085	-	271.205	pos	M+H	C19H26O	6.2889	0.00283963	36.8	-	-1.02982	-	-	-	-	-	-	-	-	-	-	5.0782	5.5606	4.7172	6.324	5.9349	6.9093	4.9103	5.035	5.2857	6.1812	6.1121	6.5615	5.953	5.353	5.3729	5.0378	4.7073	4.5662	4.5985	4.611	4.5831	4.5498	5.3391	4.8033	6.5594	6.5615
pos_3337	PC(16:1(9Z)/2:0)	metab_3097	-	LMGP01010693	536.334	pos	M+H	C26H50NO8P	6.2136	0.00493969	54.6	-	-1.65279	-	-	-	-	-	-	-	-	-	-	6.4638	5.9244	6.4248	5.9937	6.1798	6.2828	6.511	6.4193	6.3083	6.3216	6.2109	6.2767	6.5259	6.7095	6.4218	6.1079	6.162	6.3777	6.2729	6.1969	6.1551	6.1697	6.3451	6.1791	6.9968	6.9933
pos_3480	PGA3	metab_3191	-	LMFA03010140	333.206	pos	M+H	C20H28O4	6.0632	0.00732478	85.7	-	-1.25638	-	-	-	-	-	-	-	-	-	-	4.4314	4.3984	4.4554	4.6704	4.439	5.8093	4.4108	4.3815	4.3981	4.6436	5.2523	4.9229	4.4347	4.4189	4.4008	4.4461	4.4397	4.4268	4.4592	4.4717	4.4438	4.4105	4.4164	4.414	5.5727	5.5664
pos_3600	Gibberellin A53 aldehyde	metab_3289	C11905	LMPR0104170029	333.206	pos	M+H	C20H28O4	5.9193	0.0169256	81.6	-	-0.681717	85344-33-8	-	-	map00904	Diterpenoid biosynthesis	Metabolism	Metabolism of terpenoids and polyketides	-	-	-	4.5461	4.5924	4.5737	4.6828	4.6362	5.5246	4.5256	4.4963	4.5128	5.277	4.7831	4.9407	4.5494	4.5337	4.5155	4.5608	4.5544	4.5416	4.574	4.5865	4.5585	4.5253	4.5312	4.5287	5.192	5.205
pos_3668	N-[2-(4-Hydroxyphenyl)ethyl]benzamide	metab_3354	-	HMDB0029366	242.117	pos	M+H	C15H15NO2	5.523	0.0664672	54.3	-	-0.693948	41859-54-5	-	-	-	-	-	-	Benzenoids	Phenols	1-hydroxy-2-unsubstituted benzenoids	2.7764	2.7435	2.8004	2.765	2.784	4.8466	2.7559	2.7266	3.3415	4.0942	4.5591	4.478	3.4537	2.764	2.7459	2.7911	2.7847	2.7719	2.8042	2.8167	2.7888	2.7556	2.7615	3.0258	3.8804	3.9104
pos_3676	20-Hydroxy-leukotriene E4	metab_3362	C03577	LMFA03020062;HMDB0012639;LMFA03020025	438.231	pos	M+H-H2O	C23H37NO6S	5.4295	0.0412693	-	54.7	-0.133197	111844-33-8	-	-	map00590	Arachidonic acid metabolism	Metabolism	Lipid metabolism	Lipids and lipid-like molecules	Fatty Acyls	Eicosanoids	4.7268	5.3161	3.7975	4.3961	4.1167	4.4974	4.7728	4.6911	5.0733	3.9697	4.9839	3.9945	3.1571	3.1414	3.1232	3.1685	4.2323	3.1493	4.9995	4.9803	5.193	4.8058	3.5442	4.6578	4.9077	4.9405
pos_3751	3-[4-(2-methylbutan-2-yl)phenoxy]benzoic acid	metab_3434	-	-	283.169	pos	M+H	C19H22O2	4.2196	0.147649	64.5	-	-0.904614	-	-	-	-	-	-	-	-	-	-	3.4623	3.9265	2.7873	3.5477	4.3318	4.2336	2.2536	2.2244	2.2409	4.7464	4.2135	4.3402	3.1506	3.4115	2.2436	2.2886	2.2823	2.2695	2.3017	2.3141	2.2863	2.2533	2.2591	2.2567	3.773	3.8171
pos_3844	Tyrosyl-Threonine	metab_3524	-	HMDB0029115	265.118	pos	M+H-H2O	C13H18N2O5	3.1402	0.0468399	-	60	-0.295954	-	-	-	-	-	-	-	Organic acids and derivatives	Carboxylic acids and derivatives	Amino acids, peptides, and analogues	2.4562	2.6707	1.9641	2.7354	1.9478	2.3995	2.3192	2.4532	2.3747	1.9582	2.1589	2.3511	2.5938	2.7248	2.6961	2.3016	2.5034	2.5059	2.5727	2.7005	2.8006	2.4618	2.8236	2.7351	5.2113	5.2139
pos_3902	3,4,5-trihydroxy-6-{[3-hydroxy-2-methoxy-6-(3,5,7-trihydroxy-2H-chromen-2-ylidene)cyclohexa-2,4-dien-1-ylidene]oxy}oxane-2-carboxylic acid	metab_3581	-	-	527.137	pos	M+CH3OH+H	C22H22O13	2.6361	0.0325118	-	73.2	-5.86513	-	-	-	-	-	-	-	-	-	-	4.9437	5.2046	5.1051	5.1513	5.1356	5.2823	4.751	3.7791	3.3119	5.1603	5.1559	5.2322	4.7405	4.9445	4.9505	4.293	4.5744	3.3407	3.3731	3.3855	3.3576	5.1808	5.4229	5.102	5.1762	5.2016
pos_3923	(3,4,5,6-tetrahydroxyoxan-2-yl)methyl (2E)-3-(3,4-dihydroxyphenyl)prop-2-enoate	metab_3600	-	-	325.092	pos	M+H-H2O	C15H18O9	2.492	0.0125934	-	56.5	-0.846969	-	-	-	-	-	-	-	-	-	-	4.8302	5.0455	4.9576	4.9054	4.9075	5.004	4.5079	4.2176	3.5108	4.7884	4.8228	4.9541	4.6199	4.5873	4.6995	3.7864	4.5475	3.6614	3.5719	3.5844	3.5564	4.8185	5.0517	4.7038	4.9255	4.9276
pos_3961	6-[2-carboxy-2,2-bis(hydroxymethyl)ethoxy]-3,4,5-trihydroxyoxane-2-carboxylic acid	metab_3636	-	-	653.182	pos	2M+H	C11H18O11	2.2182	0.0143179	-	43.1	7.95003	-	-	-	-	-	-	-	-	-	-	5.991	5.5984	5.7151	5.6483	5.4479	5.8647	4.4178	4.0325	3.8719	4.3255	4.4965	4.3779	3.9085	3.8928	3.8746	3.9199	3.9135	3.9007	3.9331	3.9456	3.9176	4.1598	4.2539	4.0658	5.3183	5.3298
pos_3978	3-Hydroxy-4,6-heptadiyne-1-yl 1-glucoside	metab_3652	-	HMDB0038964	304.139	pos	M+NH4	C13H18O7	2.0946	0.0135332	-	53.3	-0.886902	-	-	-	-	-	-	-	Lipids and lipid-like molecules	Fatty Acyls	Fatty acyl glycosides	2.9177	3.2936	2.9994	4.8432	4.9747	4.8345	2.8972	2.8679	2.8845	3.4078	3.3311	3.9365	2.921	2.9053	2.8872	2.9324	2.926	2.9132	2.9455	2.958	2.9301	2.8969	2.9028	2.9003	4.1947	4.1992
pos_3989	1,4-beta-D-Glucan	metab_3663	C00760	-	537.171	pos	M+H	C18H32O18	2.0604	0.0191422	64.5	-	9.68888	9004-34-6	-	-	map01100;map00500	Metabolic pathways;Starch and sucrose metabolism	Metabolism;Metabolism	Global and overview maps;Carbohydrate metabolism	-	-	-	6.548	6.5147	6.4289	6.227	6.189	6.3553	5.9148	5.9109	5.7127	5.7682	5.6372	5.648	5.4566	5.4378	5.327	5.4608	5.7576	5.4342	5.4048	5.6858	5.3272	5.4201	5.4087	5.3565	6.2735	6.2757
pos_4010	Arginyl-Proline	metab_3682	-	HMDB0028717	254.161	pos	M+H-H2O	C11H21N5O3	2.0124	0.0267824	-	58.7	-0.74742	2418-69-1	-	-	-	-	-	-	Organic acids and derivatives	Carboxylic acids and derivatives	Amino acids, peptides, and analogues	4.8322	4.9074	4.8879	4.3292	4.565	4.5776	4.0917	3.7662	3.9741	3.2926	3.4778	3.5188	3.9156	4.0699	3.9184	4.2589	4.076	3.7277	3.9765	3.9634	4.1492	4.0531	3.907	3.7015	5.652	5.6724
pos_4018	1,2,3,4,5,6-Hexahydro-5-(1-hydroxyethylidene)-7H-cyclopenta[b]pyridin-7-one	metab_3689	-	HMDB0039655	221.128	pos	M+ACN+H	C10H13NO2	1.9438	0.101996	-	47.2	-1.00961	118355-70-7	-	-	-	-	-	-	Organoheterocyclic compounds	Pyridines and derivatives	Hydropyridines	2.1586	2.0007	2.1134	4.5923	4.7114	4.7293	1.8943	2.043	2.1171	4.1976	2.5171	3.2284	1.5152	1.4206	1.3836	1.4271	2.2852	1.8669	2.4511	2.517	2.4026	2.0777	2.7988	1.7037	3.9858	4.0618
pos_4039	10-Acetoxyligustroside	metab_3709	-	HMDB0035217	565.187	pos	M+H-H2O	C27H34O14	1.8683	0.0144744	-	35.7	-7.24037	57799-95-8	-	-	-	-	-	-	Lipids and lipid-like molecules	Prenol lipids	Terpene glycosides	6.2232	6.2779	6.3088	5.9346	5.9732	6.0262	5.3459	5.1644	5.3767	4.655	5.1682	5.0812	4.4289	4.4791	4.4962	4.4099	5.1041	4.158	4.1755	4.032	4.3549	5.2451	5.3156	5.1097	5.8959	5.9035
pos_4064	5'-O-beta-D-Glucosylpyridoxine	metab_3733	C03996	-	332.134	pos	M+H	C14H21NO8	1.7242	0.0115348	86.9	-	-0.865376	-	-	-	-	-	-	-	-	-	-	6.554	6.6225	6.5185	6.5081	6.4033	6.5219	5.511	5.5847	5.8394	4.9195	5.2579	5.3534	5.5629	5.6995	5.7158	6.3061	6.14	5.8213	6.3439	6.3449	6.2719	5.7852	5.6231	6.0325	6.4232	6.4255
pos_4221	ADMA	metab_3881	C03626	HMDB0001539	203.15	pos	M+H	C8H18N4O2	0.6882	0.00551234	56	-	-0.426279	30315-93-6	-	-	-	-	-	-	Organic acids and derivatives	Carboxylic acids and derivatives	Amino acids, peptides, and analogues	5.7936	5.9104	5.9779	5.7656	6.0725	5.916	4.8548	4.9356	4.9408	4.3637	4.6961	4.8464	5.0789	5.2265	5.0911	5.433	5.2541	5.0301	5.1475	5.0577	5.2704	5.2693	5.3033	5.2603	5.8014	5.8036
pos_4268	L-NMMA	metab_3920	C03884	HMDB0029416	189.134	pos	M+H	C7H16N4O2	0.613	0.0476347	67.2	-	-0.692512	17035-90-4	-	-	-	-	-	-	Organic acids and derivatives	Carboxylic acids and derivatives	Amino acids, peptides, and analogues	4.9295	4.9464	4.9969	4.7671	5.0634	4.9457	3.6292	3.5686	3.9835	2.8306	3.3911	3.7138	4.0943	4.1576	4.1789	4.426	4.539	4.0526	4.4629	4.1187	4.4587	4.3135	4.3317	4.1784	4.8633	4.8273
pos_4300	Beta-Alaninebetaine	metab_3951	C08263	-	132.102	pos	M+H	C6H13NO2	0.5723	0.0507825	46.8	-	-0.249234	6458-06-06	-	-	-	-	-	-	-	-	-	5.09	5.0566	5.0834	5.7167	5.8235	5.7851	4.9526	4.9321	4.9264	5.5109	5.495	5.4225	4.9137	5.0568	4.8813	4.9252	4.8941	4.8867	4.8372	4.8148	4.8543	4.9072	5.1065	4.8207	5.5529	5.5154
pos_4384	3-Amino-2-piperidone	metab_4032	-	HMDB0000323	159.051	pos	M+2Na-H	C5H10N2O	0.4899	0.0133542	-	37.6	6.26751	1892-22-4	-	-	-	-	-	-	Organic acids and derivatives	Carboxylic acids and derivatives	Amino acids, peptides, and analogues	4.6858	4.7742	4.8262	4.5799	4.5596	4.5508	4.0871	3.9472	4.0923	2.841	3.538	2.8656	3.9447	4.3867	3.8752	4.0146	4.0777	3.9453	4.2674	4.0434	4.2101	3.7402	4.1704	3.9279	4.5607	4.571
pos_4402	Glucosamine	metab_4113	C00329	HMDB0245095;3416-24-8;HMDB0001514;HMDB0242589;HMDB0030091	180.087	pos	M+H	C6H13NO5	0.4625	0.0464223	-	37.6	-0.79563	14257-69-3;3416-24-8	Carbohydrates	Monosaccharides	map01100;map00520	Metabolic pathways;Amino sugar and nucleotide sugar metabolism	Metabolism;Metabolism	Global and overview maps;Carbohydrate metabolism	Organic oxygen compounds	Organooxygen compounds	Carbohydrates and carbohydrate conjugates	5.5918	5.5981	5.6138	5.469	5.4658	5.4824	5.746	5.7187	5.6908	5.4221	5.4991	5.4983	5.7619	5.5487	5.7724	5.526	5.4885	5.5033	5.6504	5.6634	5.5439	5.474	5.4812	5.6405	5.8532	5.8188
neg_43	Hydroxypropionic acid	metab_4160	C01013	HMDB0000700;503-66-2	179.055	neg	2M+FA-H, 2M+Hac-H, 2M-H	C3H6O3	0.6256	0.00721301	-	30.8	-1.48374	503-66-2	Organic acids	Carboxylic acids	map01100;map00240;map01200;map00640;map00410	Metabolic pathways;Pyrimidine metabolism;Carbon metabolism;Propanoate metabolism;beta-Alanine metabolism	Metabolism;Metabolism;Metabolism;Metabolism;Metabolism	Global and overview maps;Nucleotide metabolism;Global and overview maps;Carbohydrate metabolism;Metabolism of other amino acids	Organic acids and derivatives	Hydroxy acids and derivatives	Beta hydroxy acids and derivatives	5.8185	5.8172	5.8455	5.7113	5.7543	5.8075	6.2894	6.2765	6.0854	5.8985	6.0672	6.0761	6.3589	6.1395	6.3517	5.9836	6.0444	5.999	6.2048	6.3254	6.0883	6.0059	5.9301	6.1918	6.1775	6.1729
neg_48	(2R)-1-O-beta-D-Galactopyranosylglycerol	metab_4165	-	HMDB0038664	299.098	neg	M-H, M+Cl, M+FA-H	C9H18O8	0.6891	0.0280478	-	57.4	0.288637	16232-91-0	-	-	-	-	-	-	Lipids and lipid-like molecules	Glycerolipids	Glycosylglycerols	3.0727	1.2497	3.1779	3.9502	2.9773	3.655	4.3967	4.8358	4.2336	4.4212	4.4497	4.1154	3.3837	4.0349	3.7194	3.9054	4.0808	3.5863	5.1884	5.7858	4.7088	4.2976	3.082	4.5408	4.6097	4.6278
neg_219	6-(4-{5,7-dihydroxy-4-oxo-8-[3,4,5-trihydroxy-6-(hydroxymethyl)oxan-2-yl]-3,4-dihydro-2H-1-benzopyran-2-yl}phenoxy)-3,4,5-trihydroxyoxane-2-carboxylic acid	metab_4334	-	-	609.143	neg	M-H, M+Na-2H	C27H30O16	1.8713	0.0224306	-	61.7	-5.74333	-	-	-	-	-	-	-	-	-	-	6.5839	6.6292	6.6806	6.3465	6.3821	6.4207	5.959	5.842	5.9736	5.4635	5.7964	5.8328	5.3043	5.3727	5.3298	5.3528	5.7472	5.0575	5.0097	4.9826	5.114	5.7538	5.8061	5.6361	6.3049	6.2868
neg_283	Pisumic acid	metab_4397	-	HMDB0039241	281.14	neg	M-H, M+FA-H	C15H22O5	3.4114	0.0276396	-	36.4	0.29897	-	-	-	-	-	-	-	Lipids and lipid-like molecules	Prenol lipids	Sesquiterpenoids	3.6491	3.1629	3.0431	5.1553	5.041	5.1419	2.6074	2.5841	2.6001	5.684	5.5385	5.0945	2.6125	2.6156	2.5792	5.4625	5.5153	5.6266	2.6061	2.8176	2.5987	2.6551	2.6625	2.7779	5.0313	5.0263
neg_365	(+/-)9-HpODE	metab_4478	-	-	311.223	neg	M-H, M+Na-2H	C18H32O4	6.1009	0.00956403	81.2	-	0.269452	-	-	-	-	-	-	-	-	-	-	6.4906	6.3286	6.403	6.4363	6.6161	6.7598	6.711	6.7001	6.7352	6.8385	6.6592	6.786	6.4257	6.4335	6.3943	6.8171	6.8224	6.9404	6.6931	6.7229	6.4472	6.5043	6.2822	6.5981	6.9761	6.9838
neg_400	Prostaglandin F3a	metab_4513	C06476	HMDB0002122	333.207	neg	M-H2O-H, M-H	C20H32O5	6.2904	0.00640751	-	82.3	0.650612	745-64-2	Lipids	Eicosanoids	-	-	-	-	Lipids and lipid-like molecules	Fatty Acyls	Eicosanoids	5.4262	5.7912	5.2849	6.04	5.7811	6.1734	4.8513	4.7684	4.1428	6.3568	6.182	6.463	5.7976	4.7989	5.2593	3.4274	3.8699	4.3402	3.423	3.6493	3.4156	3.4721	4.6749	4.942	5.8776	5.873
neg_434	3-Oxooctadecanoic acid	metab_4547	-	HMDB0010736	297.243	neg	M-H, M+FA-H	C18H34O3	6.3604	0.00261932	-	34.8	-0.364003	-	-	-	-	-	-	-	Lipids and lipid-like molecules	Fatty Acyls	Fatty acids and conjugates	6.1474	5.9499	5.9792	6.0136	6.2297	6.3027	6.159	6.1052	6.1962	6.4321	6.1871	6.3091	5.9869	6.0669	6.0908	6.1142	6.0727	6.1076	6.2221	6.1459	6.0617	5.9761	5.9549	6.0524	6.3886	6.3863
neg_452	Allantoin	metab_4565	C01551	HMDB0000462	157.036	neg	M-H, M+Cl	C4H6N4O3	0.6535	0.00448607	69	-	-5.17158	97-59-6	-	-	-	-	-	-	Organoheterocyclic compounds	Azoles	Imidazoles	5.7756	5.8536	5.9058	5.709	5.6787	5.6716	5.3974	5.3234	5.4195	4.5613	4.9449	4.7277	5.2571	5.7048	5.1153	5.3543	5.4437	5.2978	5.4464	5.2983	5.4699	5.1457	5.5109	5.2034	5.6673	5.6638
neg_730	Isorhamnetin 3-rutinoside 4'-rhamnoside	metab_4838	-	-	751.213	neg	M-H2O-H	C34H42O20	0.5339	0.0449959	-	47.6	5.2586	-	-	-	-	-	-	-	-	-	-	5.6742	5.4651	5.5907	5.4292	5.4408	5.4303	4.9803	5.274	5.1141	3.8527	4.2787	4.1957	5.3996	4.9828	5.3549	5.2058	5.1651	3.8451	5.4293	5.3007	5.1562	4.0952	4.5204	4.9652	5.9537	5.9613
neg_815	2-amino-4-{[2-({4-[3-(carboxymethyl)-4,6-dihydroxy-2-methoxyphenyl]-3-hydroxy-2-methylbutan-2-yl}sulfanyl)-1-[(carboxymethyl)-C-hydroxycarbonimidoyl]ethyl]-C-hydroxycarbonimidoyl}butanoic acid	metab_4918	-	-	634.189	neg	M+FA-H	C24H35N3O12S	0.6186	0.00524177	-	31.6	-5.88827	-	-	-	-	-	-	-	-	-	-	6.1881	6.3056	6.3039	6.1945	6.2683	6.2471	5.0316	5.28	5.1645	4.5833	4.5355	4.7956	5.0205	5.1446	5.2267	5.0432	4.8989	4.2661	5.34	5.1965	5.1551	4.9896	4.7496	5.1844	5.9997	5.9983
neg_1002	4-(2-Amino-3-hydroxyphenyl)-2,4-dioxobutanoic acid	metab_5079	C05645	HMDB0004083	222.041	neg	M-H	C10H9NO5	1.833	0.0147833	-	52.1	-1.28248	857760-67-9	-	-	map00380	Tryptophan metabolism	Metabolism	Amino acid metabolism	Organic oxygen compounds	Organooxygen compounds	Carbonyl compounds	6.3185	6.1184	6.2436	6.0681	6.039	6.2284	6.2967	6.0588	6.0645	6.044	6.1333	5.8189	5.6657	5.6289	5.5219	5.5178	5.6754	5.6757	5.6725	5.8039	5.5767	5.9289	5.8636	5.596	6.1874	6.1829
neg_1010	Lactosamine	metab_5087	C00203	HMDB0006591	322.114	neg	M-H2O-H	C12H23NO10	1.8643	0.0295305	-	47.9	0.136368	13000-25-4	-	-	map01100;map00520	Metabolic pathways;Amino sugar and nucleotide sugar metabolism	Metabolism;Metabolism	Global and overview maps;Carbohydrate metabolism	Lipids and lipid-like molecules	Fatty Acyls	Fatty acyl glycosides	2.6392	2.6052	2.6384	4.9768	4.6117	4.7704	2.7338	2.7105	2.7265	4.7905	4.5991	4.4822	2.7389	2.742	2.7056	2.7368	2.7466	2.7779	2.7325	2.7206	2.7251	2.7815	2.7889	2.7632	4.2908	4.2672
neg_1056	Lippioside II	metab_5133	-	HMDB0034268	589.132	neg	M+Cl	C25H30O14	2.0797	0.0336699	-	55.4	-2.49217	220271-94-3	-	-	-	-	-	-	Lipids and lipid-like molecules	Prenol lipids	Terpene glycosides	5.9205	5.5943	5.7666	5.7479	5.6986	5.9974	5.2944	4.8123	4.8028	5.1421	5.3589	4.982	3.2271	3.2302	3.2184	3.2251	3.242	3.2662	3.2207	3.5099	3.2133	4.8586	4.4434	4.006	5.5552	5.5505
neg_1088	2-(3,4-dihydroxyphenyl)-3-[(3-{[6-({[3-(3,4-dihydroxyphenyl)prop-2-enoyl]oxy}methyl)-3,4,5-trihydroxyoxan-2-yl]oxy}-4,5-dihydroxy-6-(hydroxymethyl)oxan-2-yl)oxy]-7-hydroxy-5-{[3,4,5-trihydroxy-6-(hydroxymethyl)oxan-2-yl]oxy}-1lambda-chromen-1-ylium	metab_5163	-	-	956.222	neg	M+Na-2H	C42H47O24+	2.2914	0.0179749	-	51.4	1.66043	-	-	-	-	-	-	-	-	-	-	6.7761	6.3221	6.4647	6.3323	6.379	6.7393	5.6973	4.8918	5.0533	5.0326	5.8888	5.5881	4.7247	4.7278	4.6913	4.7226	4.7324	4.7638	4.7183	4.7064	4.7109	5.284	5.0641	4.7491	6.2206	6.2063
neg_1102	Lippioside I	metab_5176	-	HMDB0034265	573.137	neg	M+Cl	C25H30O13	2.4268	0.0463531	-	71.4	-2.7497	220271-93-2	-	-	-	-	-	-	Lipids and lipid-like molecules	Prenol lipids	Terpene glycosides	5.5564	5.3626	5.4618	5.2098	5.0031	5.3699	4.8938	4.6688	4.6365	4.6426	4.4959	4.327	3.4831	3.1788	3.1424	3.1736	3.1834	3.2148	3.1693	3.1574	3.1619	4.0041	3.7193	3.2001	5.0992	5.0628
neg_1156	(6-carboxy-3,4,5-trihydroxyoxan-2-yl)[4-(2H-chromen-2-ylidene)cyclohexa-2,5-dien-1-ylidene]oxidanium	metab_5227	-	-	843.211	neg	2M+FA-H	C21H19O8+	2.7424	0.0104804	-	57.1	-4.26103	-	-	-	-	-	-	-	-	-	-	6.1495	5.869	5.7443	6.1312	5.7358	5.8244	6.0752	5.8245	5.7839	5.9126	5.7118	5.4704	4.7355	4.5522	4.233	3.8351	4.6948	4.2925	4.267	4.6625	3.8234	4.7399	5.1885	4.8152	5.8438	5.8393
neg_1350	Leukotriene C4	metab_5410	C02166	72025-60-6;HMDB0001198;LMFA03020003;HMDB0005095	624.296	neg	M-H	C30H47N3O9S	5.3754	0.0155366	-	75.3	0.675937	72025-60-6;74841-69-3	Lipids	Eicosanoids	map01100;map00590	Metabolic pathways;Arachidonic acid metabolism	Metabolism;Metabolism	Global and overview maps;Lipid metabolism	Organic acids and derivatives	Carboxylic acids and derivatives	Amino acids, peptides, and analogues	4.7102	4.5445	3.221	5.839	5.3821	5.4947	3.3165	3.2932	3.3092	4.7126	4.2968	4.6432	3.3217	3.3247	3.2883	3.3196	3.3293	3.3607	3.3152	3.3034	3.3078	3.3643	3.3717	3.346	4.8534	4.8431
neg_1432	15-Keto-13,14-dihydroprostaglandin A2	metab_5490	-	HMDB0001244	379.213	neg	M+FA-H	C20H30O4	5.9749	0.0349749	-	44.9	0.0772004	74872-89-2	-	-	-	-	-	-	Lipids and lipid-like molecules	Fatty Acyls	Eicosanoids	4.202	5.1411	5.1638	4.4285	5.3456	4.7652	3.5725	3.5491	3.5652	5.7134	5.0678	4.8865	4.6205	3.5807	3.5443	3.5755	3.5853	3.6167	3.5712	3.5593	3.5638	3.6203	3.6277	3.602	5.0346	5.0606
neg_1476	Trans-EKODE-(E)-Ib	metab_5528	-	-	309.207	neg	M-H	C18H30O4	6.0729	0.00353593	65.6	-	0.199766	-	-	-	-	-	-	-	-	-	-	5.8283	5.5437	5.646	5.5262	5.9523	6.1065	6.0647	6.0439	6.0654	5.7974	5.7426	5.6426	5.336	5.6133	5.4071	6.0772	6.0193	6.0801	6.0473	6.0805	5.6396	5.7617	5.4719	5.891	6.2669	6.2654
neg_1479	Corchorifatty acid D	metab_5531	-	HMDB0033243	307.192	neg	M-H	C18H28O4	6.0799	0.00698363	-	58.3	0.150995	-	-	-	-	-	-	-	Lipids and lipid-like molecules	Fatty Acyls	Lineolic acids and derivatives	5.2908	4.9634	5.1114	4.9818	5.5922	5.6567	5.3841	5.3898	5.3655	4.4938	4.6405	4.1146	3.8825	3.9792	3.8491	5.0023	4.8451	5.1254	5.3496	5.4351	4.7924	4.4839	3.9326	4.9964	5.5736	5.5684
neg_1514	PC(16:0/18:1(11Z))	metab_5559	C00157	HMDB0007971;LMGP01010576	804.576	neg	M+FA-H	C42H82NO8P	6.1359	0.155371	-	91.5	0.145286	-	Lipids	Phospholipids	map01100;map00564;map01110;map00590;map00591;map00592	Metabolic pathways;Glycerophospholipid metabolism;Biosynthesis of secondary metabolites;Arachidonic acid metabolism;Linoleic acid metabolism;alpha-Linolenic acid metabolism	Metabolism;Metabolism;Metabolism;Metabolism;Metabolism;Metabolism	Global and overview maps;Lipid metabolism;Global and overview maps;Lipid metabolism;Lipid metabolism;Lipid metabolism	Lipids and lipid-like molecules	Glycerophospholipids	Glycerophosphocholines	6.5171	6.4016	6.5727	6.6377	7.026	7.1754	7.1945	7.0128	6.9937	6.9118	6.7658	6.4961	5.9319	5.9898	6.296	5.832	6.4414	6.2636	6.2439	6.2405	6.3258	6.5178	6.4585	6.5132	6.8051	6.7426
neg_1625	CAY10410	metab_5655	-	-	317.212	neg	M-H	C20H30O3	6.3604	0.00530476	41.9	-	-0.00130898	-	-	-	-	-	-	-	-	-	-	5.5977	6.1041	5.4243	5.8063	5.6851	6.2402	4.3049	4.2262	3.9453	5.9642	5.8691	6.4851	5.4038	4.0389	4.7926	3.6492	3.772	3.6904	3.6449	3.633	3.6375	3.694	3.7014	4.3976	5.88	5.8789
neg_1633	Goshonoside F1	metab_5663	-	HMDB0038539	529.301	neg	M+FA-H	C26H44O8	6.3604	0.0148487	-	58.8	-1.02248	90851-24-4	-	-	-	-	-	-	Lipids and lipid-like molecules	Prenol lipids	Terpene glycosides	6.151	6.0613	6.1467	6.3731	6.3443	6.3358	6.4174	6.3006	6.2183	6.5408	6.4889	6.5239	6.2886	6.3243	6.3319	6.3766	6.3937	6.3186	6.4309	6.5324	6.3869	6.3875	6.2039	6.3674	6.6852	6.6825
neg_1705	DG(15:0/18:3(6Z,9Z,12Z)/0:0)	metab_5725	C00165	HMDB0007075	575.468	neg	M-H	C36H64O5	6.4856	0.0191948	-	66.9	0.382734	-	-	-	-	-	-	-	Lipids and lipid-like molecules	Fatty Acyls	Lineolic acids and derivatives	3.8711	3.837	3.8703	4.4888	5.2454	5.9684	5.0737	4.9013	4.9327	5.3898	5.2092	5.3731	4.0388	4.0061	4.001	4.0083	4.7759	4.4724	4.9209	5.2608	3.9572	4.0137	4.0211	4.4922	5.4487	5.4522
neg_1726	DG(15:0/18:2(9Z,12Z)/0:0)	metab_5744	C00165	HMDB0007074	577.484	neg	M-H	C36H66O5	6.5551	0.115558	-	55.2	0.0654512	-	-	-	-	-	-	-	Lipids and lipid-like molecules	Fatty Acyls	Lineolic acids and derivatives	1.4133	1.3806	1.4125	1.4221	5.0532	5.5352	3.9113	1.4821	3.8711	4.9644	4.5778	5.0828	1.5098	1.5127	1.4774	1.5077	1.5172	3.6636	3.748	3.914	1.4964	1.5511	1.5584	1.5334	4.6705	4.7534
neg_1959	Euglobal IVa	metab_5965	-	HMDB0030035	967.553	neg	2M+Hac-H	C28H38O5	7.8135	0.0277893	-	40.5	-5.02763	77794-65-1	-	-	-	-	-	-	Organic acids and derivatives	Carboxylic acids and derivatives	Carboxylic acid derivatives	5.7733	5.3105	5.6311	5.743	5.7158	5.7479	6.0828	5.7232	5.7272	6.272	6.1247	6.1055	5.6401	5.7682	5.7688	5.7717	6.1316	6.0198	5.9534	6.2469	6.238	5.9531	5.96	5.6128	6.0754	6.0709
neg_2032	Diosbulbinoside F	metab_6034	-	HMDB0036783	583.198	neg	M+FA-H	C26H34O12	8.3031	0.0120214	-	62.9	-9.21775	66756-58-9	-	-	-	-	-	-	Lipids and lipid-like molecules	Prenol lipids	Terpene glycosides	6.1529	5.9864	6.0859	6.1318	6.1068	6.1179	6.2844	6.1389	6.2226	6.5059	6.4725	6.4483	6.27	6.2714	6.2974	6.2306	6.3783	6.3685	6.2276	6.3272	6.3736	6.3449	6.38	6.2048	6.3985	6.4041
neg_2757	CE(12:0)	metab_6740	C02530	LMST01020001;HMDB0002262	613.52	neg	M+FA-H	C39H68O2	7.5886	0.0221281	-	94.1	0.334589	1908-11-08	-	-	map00100	Steroid biosynthesis	Metabolism	Lipid metabolism	Lipids and lipid-like molecules	Steroids and steroid derivatives	Steroid esters	5.4335	5.4779	5.3672	5.6113	5.4411	5.555	4.2107	4.2895	4.5537	4.3995	4.1157	4.5536	3.9782	3.8221	3.6197	4.9933	4.8345	4.7946	4.9676	4.955	4.8239	4.3045	4.4694	4.3791	5.4554	5.472
neg_2787	PE(18:1(11Z)/18:2(9Z,12Z))	metab_6770	C00350	HMDB0009027	740.524	neg	M-H	C41H76NO8P	7.3595	0.00157394	-	70.5	1.10627	-	Lipids	Phospholipids	map01100;map00564;map01110;map00563;map04136	Metabolic pathways;Glycerophospholipid metabolism;Biosynthesis of secondary metabolites;Glycosylphosphatidylinositol (GPI)-anchor biosynthesis;Autophagy - other	Metabolism;Metabolism;Metabolism;Metabolism;Cellular Processes	Global and overview maps;Lipid metabolism;Global and overview maps;Glycan biosynthesis and metabolism;Transport and catabolism	Lipids and lipid-like molecules	Glycerophospholipids	Glycerophosphoethanolamines	6.894	6.9069	6.9072	6.7734	6.8035	6.7747	6.1064	6.1519	6.114	5.8237	5.8821	6.0348	6.145	6.1276	6.2251	6.4194	6.3309	6.0342	6.4196	6.2591	6.3175	6.2138	6.089	6.2503	6.6718	6.6719
neg_2901	2-Hydroxy-22-methyltetracosanoic acid	metab_6876	-	HMDB0040909;LMFA01030969	397.369	neg	M-H	C25H50O3	6.8275	0.000452408	-	51.9	-0.061907	52900-16-0	-	-	-	-	-	-	Lipids and lipid-like molecules	Fatty Acyls	Fatty acids and conjugates	6.3073	6.3881	6.3635	6.507	6.3729	6.4545	5.9177	5.7555	5.8149	5.806	5.8436	5.6993	5.6621	5.6017	5.4613	5.7236	5.7814	5.7709	5.7557	5.6755	5.7022	5.6464	5.577	5.733	6.2886	6.2882
neg_2992	21-hydroxy-heneicosanoic acid	metab_6963	-	LMFA01050076	341.306	neg	M-H	C21H42O3	6.5621	0.0237251	45.2	-	0.0377714	-	-	-	-	-	-	-	-	-	-	5.8275	5.8298	5.8997	5.9174	5.9161	5.966	5.2618	4.9939	5.0113	5.275	5.2274	5.0524	4.9373	4.9386	4.7986	5.3488	5.3576	5.306	5.1811	5.1723	5.1078	4.9679	4.8357	5.1995	5.7923	5.7877
neg_3028	Oleyl alcohol	metab_6995	-	HMDB0029632;LMFA05000684	313.275	neg	M+FA-H	C18H36O	6.4717	0.0120656	-	38	0.335095	143-28-2	-	-	-	-	-	-	Lipids and lipid-like molecules	Fatty Acyls	Fatty alcohols	5.7716	5.7264	5.7699	5.7514	5.8717	5.8862	5.5974	5.5246	5.551	5.8806	5.8876	5.7891	5.4937	5.6449	5.6456	5.9095	5.8259	5.7791	5.6973	5.6847	5.6827	5.607	5.4899	5.9423	6.0906	6.0996
neg_3112	PE(15:0/0:0)	metab_7068	-	LMGP02050031	438.262	neg	M-H	C20H42NO7P	6.3604	0.0101626	33.8	-	-0.486833	-	-	-	-	-	-	-	-	-	-	5.3922	5.118	5.4299	5.6723	5.7793	5.7429	5.6465	5.4495	5.4347	5.9095	5.859	5.9127	5.3737	5.393	5.4111	5.2709	5.1021	5.3086	4.897	5.0702	5.0485	5.2731	5.5489	5.4081	5.6407	5.6482
neg_3127	2-hydroxyhexadecanoic acid	metab_7083	-	HMDB0031057	271.228	neg	M-H	C16H32O3	6.3604	0.000652937	74.7	-	0.539387	16452-52-1	-	-	-	-	-	-	Lipids and lipid-like molecules	Fatty Acyls	Fatty acids and conjugates	6.2916	6.1593	6.2061	6.2878	6.3664	6.449	6.3761	6.2895	6.3529	6.5726	6.4447	6.6437	6.1493	6.1807	6.2109	6.3973	6.4291	6.342	6.2265	6.1855	6.2073	6.3012	6.3961	6.4106	6.5707	6.5711
neg_3207	3,5,5-Trimethyl-1,2-cyclohexanedione	metab_7156	-	HMDB0036177	307.192	neg	2M-H	C9H14O2	6.2274	0.0302532	-	63.4	0.195614	57696-89-6	-	-	-	-	-	-	Organic oxygen compounds	Organooxygen compounds	Carbonyl compounds	5.1647	4.9215	4.9875	4.8251	5.5168	5.5511	5.2583	5.2715	5.2525	4.6497	4.5171	4.3534	3.9787	4.16	3.9453	4.8253	4.7803	4.9371	5.2771	5.3603	4.5813	4.5436	4.0288	4.9123	5.4479	5.4697
neg_3221	GPEtn(16:0/18:1)	metab_7167	-	HMDB0011341;HMDB0008926;HMDB0011342;HMDB0011157;HMDB0008927	716.523	neg	M-H	C39H76NO8P	6.2064	0.0926441	52.5	-	-0.439105	26662-94-2;65289-02-3	-	-	-	-	-	-	Lipids and lipid-like molecules	Glycerophospholipids	Glycerophosphoethanolamines	5.0703	5.9143	6.0966	5.9644	5.815	5.8195	5.8142	5.2794	5.5878	5.5898	5.5057	5.4994	5.3656	5.3293	5.2167	5.6739	5.5872	5.477	4.9953	5.4191	5.322	5.4013	5.4707	4.9712	5.3436	5.3503
neg_3360	2-Hydroxyestradiol	metab_7281	C05301	HMDB0244190;HMDB0000338;LMST02010027	333.171	neg	M+FA-H	C18H24O3	5.9889	0.00319346	-	65	0.270343	362-05-0	Steroids	18-Carbon atoms	-	-	-	-	Lipids and lipid-like molecules	Steroids and steroid derivatives	Estrane steroids	5.0909	5.6398	5.63	5.1866	4.7341	5.5524	3.6031	3.6506	3.5958	4.8532	4.1719	4.6335	3.6082	3.6113	3.5748	3.6061	3.6159	3.6473	3.6018	3.5899	3.5944	3.6509	3.6583	4.0867	5.2046	5.2021
neg_3378	3-Hydroxy-6,8-dimethoxy-7(11)-eremophilen-12,8-olide	metab_7298	-	HMDB0040756	291.16	neg	M-H2O-H	C17H26O5	5.9539	0.0227756	-	63.7	0.383099	162613-65-2	-	-	-	-	-	-	Lipids and lipid-like molecules	Prenol lipids	Terpene lactones	4.71	4.8398	4.1117	5.0823	4.3521	4.243	3.616	4.4062	3.6087	4.7205	4.2254	4.3497	3.6211	3.6242	3.5877	3.619	3.6288	3.6602	3.6147	3.6028	3.6073	3.6638	3.6712	4.0118	4.6876	4.7047
neg_3383	(9Z,11E,13E,15Z)-4-Oxo-9,11,13,15-octadecatetraenoic acid	metab_7302	-	HMDB0031098	335.187	neg	M+FA-H	C18H26O3	5.9399	0.00190452	-	64	0.589432	17699-21-7	-	-	-	-	-	-	Lipids and lipid-like molecules	Fatty Acyls	Lineolic acids and derivatives	5.4292	5.8291	5.7487	5.3404	5.0352	5.6859	3.8778	3.2692	3.2853	4.9101	4.6308	4.7452	3.2978	3.3008	3.2644	3.2957	3.3054	3.3368	3.2913	3.2794	3.3638	3.3404	3.3478	4.2403	5.4247	5.4232
neg_3418	3-(5-Methyl-2-furyl)prop-2-enal	metab_7332	-	HMDB0032400	181.05	neg	M+FA-H	C8H8O2	5.8088	0.0275917	-	70.4	-4.82588	5555-90-8	-	-	-	-	-	-	Organoheterocyclic compounds	Heteroaromatic compounds	_	4.6962	4.5825	4.6837	4.9852	4.6307	5.5091	4.7242	4.7114	4.7136	5.2713	5.6715	5.3494	4.7715	4.6701	4.5666	4.519	4.5866	4.5737	4.6336	4.6528	4.5735	4.5344	4.5708	4.6256	5.1595	5.1438
neg_3430	1-Hydroxypyrene glucuronide	metab_7344	-	HMDB0059759	833.215	neg	2M+FA-H	C22H18O7	5.7402	0.15074	-	72.9	8.43882	-	-	-	-	-	-	-	Benzenoids	Pyrenes	_	3.7874	4.1334	4.8197	5.3291	4.9867	5.744	4.1374	3.9627	3.3609	5.2094	4.3153	5.6614	3.3734	3.7327	3.7242	3.3713	4.7718	3.4124	3.3669	3.3551	3.3596	4.7561	4.5822	4.202	5.0552	5.0624
neg_3448	Tanacetol A	metab_7362	-	HMDB0035722	315.16	neg	M+Na-2H	C17H26O4	5.5655	0.0101493	-	47.2	8.98047	86778-06-5	-	-	-	-	-	-	Lipids and lipid-like molecules	Prenol lipids	Sesquiterpenoids	5.0511	4.9637	5.1177	5.2119	4.8135	4.9193	5.3143	6.0202	5.524	5.2079	5.1365	4.7416	4.2502	4.6512	4.282	5.2886	5.4845	5.5957	5.6144	5.7774	5.8985	5.2515	5.6219	5.39	5.6671	5.6626
neg_3451	5-Megastigmen-7-yne-3,9-diol 3-glucoside	metab_7365	-	HMDB0032842	351.182	neg	M-H2O-H	C19H30O7	5.4932	0.01696	-	73.8	0.533238	62512-27-0	-	-	-	-	-	-	Organic oxygen compounds	Organooxygen compounds	Carbohydrates and carbohydrate conjugates	4.9208	5.6217	5.5927	4.8304	4.6465	5.1504	3.7371	3.1359	2.7397	4.4589	4.0562	4.2939	3.5183	2.7552	2.7188	2.8676	2.7598	2.7911	2.7457	2.7338	2.768	2.7947	2.8021	3.1751	4.9685	4.9542
neg_3485	7-hydroxy-3-(2,3,4-trihydroxyphenyl)-3,4-dihydro-2H-1-benzopyran-4-one	metab_7396	-	-	287.056	neg	M-H	C15H12O6	4.9682	0.0281418	-	93.6	0.535417	-	-	-	-	-	-	-	-	-	-	2.5422	2.5082	2.5414	2.5513	2.5371	3.6017	2.6367	2.6134	2.6295	5.1519	4.207	4.2756	2.8095	2.6449	2.6086	2.6398	2.6495	2.6809	2.6355	2.6236	2.6281	2.6844	2.6918	2.6662	3.3377	3.3142
neg_3511	20-carboxy-LTB4	metab_7420	C05950	LMFA03020016;HMDB0006059	365.197	neg	M-H	C20H30O6	4.6658	0.0256875	36.8	-	0.0489255	80434-82-8	-	-	map00590	Arachidonic acid metabolism	Metabolism	Lipid metabolism	Lipids and lipid-like molecules	Fatty Acyls	Fatty acids and conjugates	4.1354	4.5455	4.3681	4.1502	4.0769	4.495	3.8127	3.388	3.4041	5.4956	4.8148	4.8796	4.4546	3.4196	3.3831	3.4144	3.4242	3.4556	3.4101	3.3982	3.4027	3.4591	3.4665	3.4408	4.3741	4.3697
neg_3585	Cynaratriol	metab_7488	-	HMDB0034983	281.14	neg	M-H	C15H22O5	3.6549	0.0067055	-	53.3	0.265391	70894-20-1	-	-	-	-	-	-	Lipids and lipid-like molecules	Prenol lipids	Terpene lactones	3.9691	3.8027	3.6808	5.2671	5.168	5.2512	3.2077	2.9393	2.9553	5.7086	5.3475	4.9316	2.9678	3.8839	2.9344	5.3095	5.4152	5.4879	3.1761	3.5911	2.954	3.0104	3.0178	2.9921	5.0387	5.0341
neg_3652	5-Hydroxy-p-mentha-6,8-dien-2-one	metab_7551	-	HMDB0037011	211.097	neg	M+FA-H	C10H14O2	2.9518	0.0400868	-	61.1	-2.57825	56423-48-4	-	-	-	-	-	-	Lipids and lipid-like molecules	Prenol lipids	Monoterpenoids	3.1932	3.103	2.9783	3.5556	3.3795	3.2959	2.826	2.8165	3.0263	3.525	3.2054	3.5614	3.0696	2.8399	2.4809	2.8111	3.0792	3.0475	4.3513	4.5728	4.9217	4.2701	4.4177	4.4029	4.1431	4.1115
neg_3736	3,4,5-trihydroxy-6-({2-[3-hydroxy-6-(2-methylbut-3-en-2-yl)-7-oxo-2H,3H,7H-furo[3,2-g]chromen-2-yl]propan-2-yl}oxy)oxane-2-carboxylic acid	metab_7631	-	-	527.152	neg	M+Na-2H	C25H30O11	2.3995	0.219645	-	82.5	-2.93086	-	-	-	-	-	-	-	-	-	-	3.8717	3.8376	3.8709	5.3382	4.9948	5.2026	3.9664	3.9431	3.9592	4.447	4.2695	4.1428	3.9716	3.9747	3.9382	3.9695	3.9793	4.0107	3.9652	3.9533	3.9578	4.0142	4.0216	3.9959	4.3281	4.3245
neg_3738	2-(3,4-dihydroxyphenyl)-4-[3,5,7-trihydroxy-2-(4-hydroxy-3-methoxyphenyl)-3,4-dihydro-2H-1-benzopyran-8-yl]-6-[3,4,5-trihydroxy-6-(hydroxymethyl)oxan-2-yl]-3,4-dihydro-2H-1-benzopyran-3,5,7-triol	metab_7633	-	-	735.19	neg	M-H2O-H	C37H38O17	2.3914	0.013085	-	64.7	-4.18874	-	-	-	-	-	-	-	-	-	-	6.5356	6.4663	6.5365	6.2693	6.2933	6.4367	5.5484	5.4126	5.4694	5.0395	5.1742	5.143	4.4442	4.3478	4.3578	3.4238	4.2895	3.3736	3.3559	3.8328	3.3894	5.4622	5.1696	5.1349	6.1432	6.1332
neg_3770	Kuwanon L	metab_7665	-	HMDB0030121	671.18	neg	M+FA-H	C35H30O11	2.1849	0.0131823	-	49.5	4.08763	88524-65-6	-	-	-	-	-	-	Phenylpropanoids and polyketides	Flavonoids	Flavans	5.717	5.7896	5.8595	5.3204	5.3962	5.2442	4.8214	4.7084	4.9596	3.9656	3.9379	4.1786	4.2799	4.5377	4.587	5.1014	4.7169	4.0419	4.3977	4.4246	4.3426	4.6555	4.6318	4.4992	5.3226	5.318
neg_3831	2-Hydroxyadipic acid	metab_7724	C02360	HMDB0000321;LMFA01170049	323.099	neg	2M-H	C6H10O5	1.8976	0.0156278	-	30.5	0.417572	18294-85-4	-	-	-	-	-	-	Lipids and lipid-like molecules	Fatty Acyls	Fatty acids and conjugates	4.7341	4.4862	4.5778	4.5861	4.397	4.6412	4.6899	4.7012	4.6581	4.6187	4.5413	4.1083	3.997	4.0028	3.779	3.6165	3.8406	3.6613	3.959	3.8794	3.7136	3.7263	4.1389	3.7585	4.6389	4.6343
neg_3947	Gluconolactone	metab_7836	C00198	HMDB0000150;90-80-2;MJDBOTE0000432	415.11	neg	2M+Hac-H	C6H10O6	0.7867	0.0195523	-	67.9	0.796036	90-80-2	-	-	map01100;map00030;map01110;map01200	Metabolic pathways;Pentose phosphate pathway;Biosynthesis of secondary metabolites;Carbon metabolism	Metabolism;Metabolism;Metabolism;Metabolism	Global and overview maps;Carbohydrate metabolism;Global and overview maps;Global and overview maps	Organic oxygen compounds	Organooxygen compounds	Carbohydrates and carbohydrate conjugates	5.6815	5.6566	5.6793	5.6744	5.6945	5.6732	5.3838	5.4467	5.3628	4.5641	5.0242	5.0735	5.4698	5.2598	5.4916	5.3952	5.3543	5.0333	5.5412	5.6488	5.5059	5.103	5.1026	5.3947	5.662	5.6741
neg_4025	6-ethoxy-3,4,5-trihydroxyoxane-2-carboxylic acid	metab_7900	-	-	267.072	neg	M+FA-H	C8H14O7	0.6891	0.00578461	-	76.8	0.424524	-	-	-	-	-	-	-	-	-	-	5.4865	5.4317	5.5253	5.3737	5.285	5.4478	5.3871	5.4318	5.2264	5.3939	5.2371	5.1503	4.9209	5.0171	4.8782	5.3485	5.6267	5.5949	5.572	5.6501	5.4233	5.4845	5.0924	5.2912	5.5151	5.5149
neg_4060	3,4,5-trihydroxy-6-(2-hydroxyethoxy)oxane-2-carboxylic acid	metab_7931	-	-	237.061	neg	M-H	C8H14O8	0.6465	0.0149186	-	43.4	-0.604151	-	-	-	-	-	-	-	-	-	-	4.306	4.2442	4.1236	4.1402	4.2002	4.2414	4.4354	4.5972	4.2291	4.2724	3.9625	3.9831	3.5597	3.7467	3.7391	4.1102	4.1796	4.4856	4.6314	4.7337	4.3295	4.2712	4.0222	4.1262	4.4542	4.4414
neg_4087	5-Methylcytidine	metab_7955	-	HMDB0257731;HMDB0000982	302.101	neg	M+FA-H	C10H15N3O5	0.6186	0.00521529	-	69.6	6.67369	2140-61-6	-	-	-	-	-	-	Nucleosides, nucleotides, and analogues	Pyrimidine nucleosides	_	6.1239	6.0634	6.1567	6.2422	6.2398	6.3211	5.6585	5.8043	5.4799	5.4934	5.7402	5.8116	5.8944	6.0005	6.0523	5.5195	5.7006	5.5044	5.781	5.8139	5.9016	5.7539	5.6378	5.8014	6.102	6.1006
neg_4190	6-Amino-9H-purine-9-propanoic acid	metab_8049	-	HMDB0029939	473.163	neg	2M+Hac-H	C8H9N5O2	0.5759	0.0221848	-	37.8	-6.03626	4244-47-7	-	-	-	-	-	-	Organoheterocyclic compounds	Imidazopyrimidines	Purines and purine derivatives	5.1648	5.5685	5.6462	4.7331	4.7062	5.0728	4.7054	5.2331	4.7082	3.327	3.2993	3.3048	4.6703	4.3017	4.4719	4.8253	4.6575	4.6307	5.3332	5.6194	5.1698	3.9461	4.1156	4.2996	5.1278	5.1444
neg_4196	L-Asparagine	metab_8054	C00152	HMDB0251512;HMDB0000168;70-47-3;MJDBOTE0000518	131.045	neg	M-H	C4H8N2O3	0.5759	0.00950011	70.4	-	-7.82543	70-47-3	Peptides	Amino acids	map01100;map01110;map00460;map01230;map00250;map00970	Metabolic pathways;Biosynthesis of secondary metabolites;Cyanoamino acid metabolism;Biosynthesis of amino acids;Alanine, aspartate and glutamate metabolism;Aminoacyl-tRNA biosynthesis	Metabolism;Metabolism;Metabolism;Metabolism;Metabolism;Genetic Information Processing	Global and overview maps;Global and overview maps;Metabolism of other amino acids;Global and overview maps;Amino acid metabolism;Translation	Organic acids and derivatives	Carboxylic acids and derivatives	Amino acids, peptides, and analogues	5.1383	5.3162	5.3916	4.7885	4.7338	5.0819	5.2975	5.5833	5.2002	4.0564	4.4642	4.6835	5.0979	4.999	4.891	5.3163	5.2015	5.527	5.4104	5.5807	5.4655	4.9221	5.0157	4.8895	5.3387	5.3306
neg_4260	6-[4-(5,7-dihydroxy-6-{4-hydroxy-6-methyl-5-oxo-3-[(3,4,5-trihydroxy-6-methyloxan-2-yl)oxy]oxan-2-yl}-4-oxo-4H-chromen-2-yl)phenoxy]-3,4,5-trihydroxyoxane-2-carboxylic acid	metab_8108	-	-	757.158	neg	M+Na-2H	C33H36O19	0.5339	0.0323508	-	32.2	-2.26806	-	-	-	-	-	-	-	-	-	-	5.8356	5.8888	5.8961	5.6541	5.6816	5.6869	4.9734	5.3015	5.3927	3.8306	3.8029	4.4111	4.8638	4.718	4.9372	5.2768	4.9838	3.823	5.3363	5.2775	5.1149	4.5563	4.2732	5.088	5.5436	5.539
neg_3905	Glutathione	metab_8387	C00051	HMDB0062697;HMDB0003337;70-18-8;HMDB0011691;HMDB0000125	306.077	neg	M-H	C10H17N3O6S	1.1934	0.016595	55.1	-	0.488929	27025-41-8;70-18-8;15718-51-1	Vitamins and cofactors	Cofactors	map01100;map00270;map00480;map02010;map01240	Metabolic pathways;Cysteine and methionine metabolism;Glutathione metabolism;ABC transporters;Biosynthesis of cofactors	Metabolism;Metabolism;Metabolism;Environmental Information Processing;Metabolism	Global and overview maps;Amino acid metabolism;Metabolism of other amino acids;Membrane transport;Global and overview maps	Organic acids and derivatives	Carboxylic acids and derivatives	Amino acids, peptides, and analogues	4.7891	5.1823	4.9661	5.0638	5.0804	4.7473	4.0157	4.3769	4.2769	3.0794	3.3344	3.0572	3.577	3.5485	3.6311	3.0824	3.257	3.553	4.6026	4.5416	4.3896	3.5327	3.5326	3.8851	4.712	4.698
[truncated: 1 more columns]
