# Supplementary material for: Rice Quality-Related Metabolites and the Regulatory Roles of Key Metabolites in Metabolic Pathways of High-Quality Semi-Glutinous japonica Rice Varieties
Source: Foods. 2022 Nov 17;11(22):3676. doi: 10.3390/foods11223676 (PMC9689214; doi:10.3390/foods11223676)
Supplement: Supplementary file 1 [file foods-11-03676-s001.zip › Table S4.xls]

## Sheet: Overview of metabolitHY5HYNX28H
ID	Metabolite	Metab ID	KEGG Compound ID	Library ID	M/Z	Mode	Adducts	Formula	Retention time	RSD	Fragmentation Score	Theoretical Fragmentation Score	Mass Error	CAS ID	KEGG Compound First Category	KEGG Compound Second Category	KEGG Pathway ID	KEGG Pathway Description	KEGG Pathway First Category	KEGG Pathway Second Category	HMDB Superclass	HMDB Class	HMDB Subclass	HY5B_1	HY5B_2	HY5B_3	YNX28B_1	YNX28B_2	YNX28B_3	HY5H_1	HY5H_2	HY5H_3	YNX28H_1	YNX28H_2	YNX28H_3	NJ5718_1	NJ5718_2	NJ5718_3	YD3_1	YD3_2	YD3_3	YD4_1	YD4_2	YD4_3	HD5_1	HD5_2	HD5_3	QC01	QC02
pos_3	Gibberellin A110	metab_2	-	HMDB0032010	349.201	pos	M+H-H2O, M+NH4, M+H, M+Na, M+H-2H2O	C20H28O5	4.5015	0.0485331	55.4	-	-0.570264	202057-27-0	-	-	-	-	-	-	Lipids and lipid-like molecules	Prenol lipids	Diterpenoids	5.0581	5.796	5.0449	5.1918	5.4247	6.4528	4.8865	4.7918	5.1149	5.434	6.0643	5.9912	5.1557	4.8832	4.2839	4.2252	3.6127	3.2238	5.177	5.2391	4.8306	4.3079	4.21	4.2049	5.7991	5.8027
pos_9	Sucrose	metab_7	C00089	57-50-1;HMDB0000258	381.079	pos	M+Na, M+K, 2M+Na, 2M+K, M+H-2H2O	C12H22O11	0.5311	0.00253216	93.2	-	-0.608952	57-50-1	Carbohydrates	Oligosaccharides	map01100;map00500;map01110;map02010;map00052	Metabolic pathways;Starch and sucrose metabolism;Biosynthesis of secondary metabolites;ABC transporters;Galactose metabolism	Metabolism;Metabolism;Metabolism;Environmental Information Processing;Metabolism	Global and overview maps;Carbohydrate metabolism;Global and overview maps;Membrane transport;Carbohydrate metabolism	Organic oxygen compounds	Organooxygen compounds	Carbohydrates and carbohydrate conjugates	8.2126	8.2713	8.262	8.1331	8.1999	8.1495	7.6717	7.6978	7.7859	7.0744	7.2873	7.3972	7.6249	7.5089	7.7162	7.719	7.6507	7.3698	7.8752	7.8765	7.7489	7.4877	7.4967	7.7037	8.1977	8.1974
pos_13	L-Arabitol	metab_11	C00532	HMDB0001851	191.032	pos	M+K, M+ACN+H, M+Na, M+H	C5H12O5	0.6267	0.0128304	37.7	-	-0.641548	7643-75-6	-	-	map01100;map00040	Metabolic pathways;Pentose and glucuronate interconversions	Metabolism;Metabolism	Global and overview maps;Carbohydrate metabolism	Organic oxygen compounds	Organooxygen compounds	Carbohydrates and carbohydrate conjugates	4.593	4.6901	4.9344	4.6554	5.105	5.1203	4.0335	4.0839	4.156	5.8645	5.2326	5.0975	4.7677	4.6124	4.1926	4.2171	4.1482	4.3503	4.2499	4.3103	4.2761	5.0534	4.9943	3.9374	5.0306	5.033
pos_15	(6-{[3,4-dihydroxy-2,5-bis(hydroxymethyl)oxolan-2-yl]oxy}-3,4,5-trihydroxyoxan-2-yl)methyl (2E)-3-(4-hydroxy-3-methoxyphenyl)prop-2-enoate	metab_13	-	-	541.153	pos	M+H-2H2O, M+K, M+NH4, M+Na	C22H30O14	3.4055	0.0142345	-	59.3	-4.73722	-	-	-	-	-	-	-	-	-	-	7.0624	6.9381	7.0282	7.0704	7.2264	7.041	4.3872	4.573	4.6396	3.4862	3.4776	3.5108	3.8569	3.8705	3.8028	4.8386	4.8807	3.8908	5.2615	5.1542	4.8156	3.7927	3.9991	4.4463	6.6983	6.7007
pos_16	8-iso PGF3alpha	metab_14	-	-	353.232	pos	M+H, M+Na, M+H-H2O, M+H-2H2O	C20H32O5	5.1248	0.0299553	64.8	-	-0.503987	-	-	-	-	-	-	-	-	-	-	5.5441	6.4482	6.0888	5.2117	6.1834	5.9902	6.0468	4.8414	4.4075	7.2185	6.3162	6.5773	6.56	4.7507	4.3449	2.8818	3.8202	2.8626	4.0628	4.5078	4.2955	3.81	4.0758	5.0926	6.4337	6.4569
pos_18	All-trans-4-oxoretinoic acid	metab_16	C16678	HMDB0006285;HMDB0006280;LMPR01090026	315.195	pos	M+H, M+NH4, M+Na, M+H-H2O	C20H26O3	6.1042	0.00570367	47.3	-	-0.939487	38030-57-8;64907-22-8	-	-	map01100	Metabolic pathways	Metabolism	Global and overview maps	Lipids and lipid-like molecules	Prenol lipids	Retinoids	3.9576	5.3101	4.0097	6.3979	5.7532	7.0013	4.0477	4.373	4.8495	6.1682	6.0517	6.5604	5.7993	4.9886	4.8979	4.0087	4.0377	3.9297	3.9621	3.9746	3.9466	3.9134	5.1023	3.9169	6.9261	6.9229
pos_42	Phenylglucuronide	metab_39	-	HMDB0059806	271.081	pos	M+H-H2O, M+H, M+H-2H2O	C12H14O7	0.7019	0.026299	-	70.6	-1.08291	-	-	-	-	-	-	-	Organic oxygen compounds	Organooxygen compounds	Carbohydrates and carbohydrate conjugates	5.7846	5.8299	5.8537	5.7163	5.7494	5.7011	5.343	5.3965	5.4506	4.707	5.0526	5.1555	5.3838	5.2729	5.4406	5.4289	5.3717	5.0976	5.5365	5.5604	5.4685	5.2417	5.2279	5.3925	5.8043	5.7853
pos_51	(S)(+)-Allantoin	metab_48	C02350	-	159.051	pos	M+H, M+K, M+Na	C4H6N4O3	0.6608	0.01175	31.4	-	-0.640182	-	-	-	map01100;map00230	Metabolic pathways;Purine metabolism	Metabolism;Metabolism	Global and overview maps;Nucleotide metabolism	-	-	-	5.2352	5.3283	5.3852	5.1901	5.1556	5.1576	4.7341	4.6209	4.7784	3.7812	4.2925	3.9655	4.5996	5.1045	4.4637	4.7483	4.8401	4.692	4.8305	4.7267	4.8982	4.4707	4.8988	4.597	5.1789	5.1812
pos_72	Indole-3-acetyl-beta-1-D-glucoside	metab_69	C04197	HMDB0301785	338.123	pos	M+H, M+Na, M+NH4	C16H19NO7	3.2492	0.030883	35	-	-0.838278	52703-89-6	-	-	-	-	-	-	Organoheterocyclic compounds	Indoles and derivatives	Indolyl carboxylic acids and derivatives	4.6214	2.8864	3.3301	3.5395	2.9874	3.6915	5.2769	5.5331	5.1148	3.0697	2.9062	2.9128	2.9226	2.9069	2.8888	2.934	3.256	4.1268	5.1866	5.6074	5.1643	2.8985	2.9044	2.902	5.0905	5.0941
pos_74	11beta-Hydroxytestosterone	metab_71	C18075	HMDB0060339;HMDB0012533	305.211	pos	M+H-H2O, M+H, M+H-2H2O	C19H28O3	4.5083	0.0349758	-	55.5	-1.14851	1816-85-9	-	-	-	-	-	-	Lipids and lipid-like molecules	Steroids and steroid derivatives	Androstane steroids	4.6972	5.4107	4.5527	4.7141	5.2897	6.028	4.3167	4.2383	4.5624	5.114	5.8668	5.6289	4.7475	4.9826	3.6717	2.9256	2.9192	2.9064	4.6414	4.7566	4.3035	3.7745	3.0297	3.7818	5.4129	5.4173
pos_78	Lipoxin A5	metab_75	-	-	333.206	pos	M+H-H2O, M+Na, M+H-2H2O	C20H30O5	5.5127	0.0249414	40.2	-	-0.609551	-	-	-	-	-	-	-	-	-	-	5.3908	6.1899	6.1287	5.4509	5.8122	5.9539	5.1843	4.6052	4.0437	6.7881	5.865	6.4392	6.0898	5.0882	4.4363	2.8345	2.9932	2.8153	3.6127	3.8092	2.8322	2.799	2.8049	3.9837	6.0921	6.1114
pos_88	12-HEPE	metab_85	-	HMDB0010202	319.226	pos	M+H-2H2O, M+H, M+H-H2O	C20H30O3	6.1111	0.00554271	-	38.3	-0.633813	-	-	-	-	-	-	-	Lipids and lipid-like molecules	Fatty Acyls	Eicosanoids	4.9374	5.4763	4.2644	6.5153	5.7251	6.6521	4.1856	4.1563	4.1728	5.5799	5.9975	6.0711	4.2094	4.1937	4.1755	4.2208	4.2144	4.2016	4.234	4.2465	4.2185	4.1853	4.1911	4.1887	6.6308	6.6278
pos_90	(+/-)13-HpODE	metab_87	-	-	295.227	pos	M+H-H2O, M+H, M+H-2H2O	C18H32O4	6.1726	0.0033077	43.9	-	-0.796722	-	-	-	-	-	-	-	-	-	-	6.0041	5.7071	5.9482	5.7105	6.0975	6.2013	6.1306	6.0604	6.1022	5.8293	5.8909	5.6879	5.6076	5.7767	5.6781	6.25	6.2373	6.3725	6.0981	6.1511	5.8682	5.8643	5.5586	5.9812	6.7846	6.7835
pos_97	Sagittariol	metab_94	-	HMDB0036835	324.289	pos	M+NH4, M+CH3OH+H, M+H	C20H34O2	6.2889	0.00802947	-	45.9	-1.20765	56497-92-8	-	-	-	-	-	-	Lipids and lipid-like molecules	Prenol lipids	Diterpenoids	6.9195	6.8063	6.8614	7.0472	6.9013	6.9753	6.866	6.664	6.8188	7.1339	7.1385	7.0615	7.0327	7.1006	7.0092	6.9471	6.9412	7.0509	6.8297	6.864	6.8934	6.8909	6.888	6.7951	7.3743	7.3766
pos_119	8(S)-HEPE	metab_116	-	-	319.226	pos	M+H-H2O, M+H, M+H-2H2O	C20H30O3	6.2889	0.00799157	55.7	-	-1.01846	-	-	-	-	-	-	-	-	-	-	5.7901	5.8844	5.2493	6.8739	6.2502	6.9747	3.7393	5.4852	4.1473	6.0538	6.4306	6.4845	4.4549	3.5739	3.5557	3.6155	3.5946	3.5818	3.6142	3.6266	3.5987	3.9863	3.5713	5.0431	6.6467	6.6489
pos_120	15alpha-Hydroxytestosterone	metab_117	C14649	-	269.19	pos	M+H-2H2O, M+H, M+ACN+H	C19H28O3	6.2889	0.00353604	58.8	-	-1.08522	2226-70-2	-	-	-	-	-	-	-	-	-	4.8209	5.1135	4.404	6.0019	5.4101	6.6165	4.8107	4.8399	4.608	5.7163	5.6461	6.2106	5.4787	4.6626	4.8292	4.4635	4.3763	4.2338	4.3712	4.2662	4.4345	4.4131	4.652	4.6331	6.3443	6.3465
pos_192	THTC	metab_187	C11074	-	150.058	pos	M+H, M+NH4	C5H8O2S	1.0653	0.0103652	56.3	-	-0.125978	-	-	-	-	-	-	-	-	-	-	5.5951	5.7031	5.5875	5.3357	5.4543	5.4412	5.6881	5.7458	5.4662	4.8859	5.0181	5.2023	5.1405	5.0374	5.0817	5.3193	4.9631	4.9675	5.5627	5.7285	5.3942	5.1283	5.3167	5.2209	5.7204	5.7226
pos_262	3,4,5-trihydroxy-6-{[4-hydroxy-5-(3-hydroxyphenyl)pentanoyl]oxy}oxane-2-carboxylic acid	metab_257	-	-	404.155	pos	M+NH4, M+Na	C17H22O10	3.8795	0.0495896	-	41.9	-0.579855	-	-	-	-	-	-	-	-	-	-	5.5679	5.6006	5.6218	5.4414	5.472	5.5597	4.7181	4.7913	4.425	4.077	4.0889	4.4287	4.4306	4.4095	4.5865	4.222	4.6894	4.3858	4.879	5.1207	4.8208	4.8797	4.272	4.7402	5.3413	5.3441
pos_279	PGK2	metab_274	-	LMFA03010023	351.216	pos	M+H-H2O, M+H	C20H30O5	4.9473	0.0444398	81.6	-	-0.579099	-	-	-	-	-	-	-	-	-	-	5.1518	5.7682	5.649	5.319	5.3015	5.4624	4.4579	4.9476	3.835	6.3268	5.3394	5.9084	5.4511	5.2707	2.9654	3.0111	3.2169	2.891	3.3417	3.7269	2.9079	2.8747	2.8806	4.4936	5.64	5.6443
pos_297	[6]-Gingerdiol 3-acetate	metab_292	-	HMDB0040566	321.206	pos	M+H-H2O, M+H	C19H30O5	3.8672	0.0195013	-	64	-0.708449	143519-17-9	-	-	-	-	-	-	Lipids and lipid-like molecules	Fatty Acyls	Fatty alcohol esters	5.1344	4.8227	4.4812	4.6447	5.2193	4.3946	3.594	2.876	2.8925	5.1775	5.329	5.4043	4.2646	5.1743	2.8952	2.9404	2.934	2.9212	2.9536	2.9661	2.9381	2.9049	2.9108	4.2453	4.9681	4.9774
pos_308	Narbonolide	metab_303	C11997	-	353.23	pos	M+H, M+Na	C20H32O5	6.0224	0.0112339	51.1	-	-7.10842	-	-	-	map01100;map01110	Metabolic pathways;Biosynthesis of secondary metabolites	Metabolism;Metabolism	Global and overview maps;Global and overview maps	-	-	-	4.3662	4.0683	4.0828	3.924	3.9661	5.3449	4.3016	4.3076	4.0611	3.9042	3.8956	3.9287	3.9386	3.9889	3.9939	4.8136	4.9123	5.2024	3.9632	3.9757	4.1548	3.9145	3.9204	4.31	6.1876	6.1802
pos_333	19-Hydroky-all-trans-retinoic acid	metab_327	-	-	317.211	pos	M+H-H2O, M+H	C20H28O3	6.1042	0.0047165	64.2	-	-1.09214	-	-	-	-	-	-	-	-	-	-	4.6828	5.2055	3.9462	6.2181	5.5501	6.3845	3.9016	3.8723	3.8889	5.6652	6.1992	6.0901	3.9254	3.9097	3.8916	3.9368	3.9304	3.9176	3.95	3.9625	3.9345	3.9013	3.9072	3.9048	6.461	6.4632
pos_339	1,2-dipalmitoyl-sn-glycero-3-PC	metab_332	-	-	756.553	pos	M+H, M+Na	C40H80NO8P	6.1863	0.0538231	33.9	-	-1.41059	-	-	-	-	-	-	-	-	-	-	6.3131	6.0585	6.7712	7.0756	7.0354	7.0407	7.0423	6.9725	6.964	6.3969	6.2864	6.1921	6.2639	6.1833	6.4685	5.7135	6.1949	6.0655	6.3196	6.3683	6.126	6.2196	6.2662	5.9897	6.8753	6.8552
pos_616	5,6-Epoxyretinoic acid	metab_606	C16680	HMDB0012451	299.2	pos	M+H-H2O, M+H	C20H28O3	6.2889	0.00841236	65.2	-	-0.962978	13100-69-1	-	-	-	-	-	-	Lipids and lipid-like molecules	Prenol lipids	Retinoids	5.5787	5.6411	4.9778	6.4507	6.0191	6.5835	3.3616	4.5725	3.5507	5.9155	6.5414	6.3969	4.4894	3.5791	3.5179	3.9093	3.3905	3.3777	3.41	3.4225	3.5339	3.3614	3.5921	3.9056	6.4064	6.3995
pos_644	Acetoxy-6-gingerol	metab_633	-	-	337.201	pos	M+H, M+Na	C19H28O5	3.7553	0.0631699	48.8	-	-0.851749	-	-	-	-	-	-	-	-	-	-	5.0202	4.6152	4.155	4.5219	5.4099	4.5532	3.9536	3.9243	3.9409	5.5807	5.4001	5.6957	4.5967	5.4067	3.9436	3.9888	3.9824	3.9696	4.002	4.0145	3.9865	3.9533	3.9592	3.9568	5.0606	5.0643
pos_647	1-O-2'-Hydroxy-4'-methoxycinnamoyl-b-D-glucose	metab_636	-	-	339.107	pos	M+H-H2O, M+H	C16H20O9	3.4055	0.011762	53.7	-	-0.42405	-	-	-	-	-	-	-	-	-	-	6.4069	6.2758	6.3541	6.4039	6.5948	6.3902	4.4004	4.2967	4.1821	2.8318	2.8232	3.6184	2.8662	3.441	2.8324	4.6918	4.6892	3.3371	4.8986	4.8628	4.3467	3.6763	3.544	4.1613	6.0938	6.0959
pos_649	11-dehydro-TXB3	metab_638	-	LMFA03030009	367.211	pos	M+H-H2O, M+H	C20H30O6	3.3987	0.0269783	64.2	-	-0.75427	-	-	-	-	-	-	-	-	-	-	4.6815	4.6539	5.0345	3.6331	4.6587	4.6435	3.6768	3.5947	3.6112	5.7913	4.7433	5.2236	3.6478	4.8328	3.6139	3.6592	3.6528	3.64	3.6724	3.6849	3.6569	3.6237	3.6296	3.6271	4.924	4.9287
pos_660	Val Ser	metab_649	-	-	205.118	pos	M+H-H2O, M+H	C8H16N2O4	0.7019	0.0116666	55.7	-	-0.691451	-	-	-	-	-	-	-	-	-	-	5.7045	5.6774	5.7626	5.7005	5.6561	5.6828	5.7011	5.6949	5.5501	4.6665	5.0658	5.2234	5.1542	5.183	5.1648	5.4374	5.6298	5.5062	5.8229	5.782	5.6398	5.242	5.3041	5.5278	5.8041	5.8132
pos_661	2S-hydroxy-Hexanedioic acid	metab_650	-	LMFA01170050	163.06	pos	M+H, M+NH4	C6H10O5	0.7019	0.0314336	45.4	-	-0.856526	-	-	-	-	-	-	-	-	-	-	6.6291	6.6488	6.6727	6.5759	6.6006	6.5754	6.4705	6.4476	6.4747	6.1918	6.2719	6.2917	6.4632	6.3518	6.4616	6.3998	6.3641	6.2881	6.4862	6.5002	6.3945	6.2918	6.2995	6.4098	6.7541	6.7308
pos_678	6-(4-{3,7-dihydroxy-4-[3,5,7-trihydroxy-2-(3-hydroxyphenyl)-3,4-dihydro-2H-1-benzopyran-8-yl]-3,4-dihydro-2H-1-benzopyran-2-yl}-2-hydroxyphenoxy)-3,4,5-trihydroxyoxane-2-carboxylic acid	metab_667	-	-	745.173	pos	M+2H, M+Na	C36H34O16	0.5311	0.0238506	-	46	-8.36041	-	-	-	-	-	-	-	-	-	-	5.6451	5.6474	5.7929	5.6116	5.7729	5.624	5.1899	5.2127	5.3099	4.372	4.3634	4.6624	5.3038	5.0731	5.3369	5.6759	5.4874	4.6353	5.5236	5.6433	5.4685	4.9001	4.8442	5.2676	5.8951	5.9138
pos_735	L-Carnitine	metab_723	C00318	HMDB0000062;541-15-1	162.112	pos	M+H	C7H15NO3	0.4625	0.013926	42.8	-	-0.661024	541-15-1	-	-	-	-	-	-	Organic nitrogen compounds	Organonitrogen compounds	Quaternary ammonium salts	4.6831	4.5633	4.7649	4.3947	4.6108	4.8069	3.423	3.7032	3.7154	5.0884	4.1099	4.2842	4.006	4.355	3.8626	4.0419	4.1571	3.9297	3.8592	3.6044	4.0204	4.4167	4.0741	3.858	4.9188	4.926
pos_736	2,6-Dimethoxy-1,4-benzoquinone	metab_724	C10331	HMDB0029673	191.032	pos	M+Na	C8H8O4	0.4694	0.0584892	-	34.3	0.21846	530-55-2	-	-	-	-	-	-	Organic oxygen compounds	Organooxygen compounds	Carbonyl compounds	2.9427	3.7553	4.0745	3.7855	4.3856	4.1703	2.8736	2.8443	2.8609	5.021	4.2481	4.1594	3.3258	2.8817	2.8635	2.9088	2.9024	2.8896	2.9219	2.9344	2.9065	4.1044	4.168	2.8767	3.5702	3.616
pos_782	Dihydrocaffeic acid 3-O-glucuronide	metab_766	-	HMDB0041720	403.061	pos	M+2Na-H	C15H18O10	0.538	0.0058279	-	54	0.689936	-	-	-	-	-	-	-	Organic oxygen compounds	Organooxygen compounds	Carbohydrates and carbohydrate conjugates	4.9751	4.7784	4.8278	4.6815	4.8291	4.8105	4.5511	4.5786	4.6477	3.7608	4.1686	4.1187	4.524	4.3327	4.4685	4.6458	4.4862	4.2944	4.5783	4.5879	4.4156	4.1768	4.3118	4.6244	5.3194	5.3153
pos_787	Trimethylaminoacetone	metab_771	-	HMDB0012296	116.107	pos	M+H	C6H13NO	0.5517	0.029119	53.8	-	1.47485	13429-97-5	-	-	-	-	-	-	Organic oxygen compounds	Organooxygen compounds	Carbonyl compounds	2.767	2.8389	2.8494	4.6284	4.588	4.6068	3.1643	3.1682	3.3054	4.5194	4.5787	4.2942	3.5498	3.592	3.5766	3.463	3.4397	3.4797	3.3294	2.56	3.4671	3.5266	4.026	3.1236	4.2897	4.2684
pos_800	L-Threoneopterin	metab_784	-	HMDB0000727	236.079	pos	M+H-H2O	C9H11N5O4	0.5654	0.0129426	-	42.5	6.3954	2277-42-1	-	-	-	-	-	-	Organoheterocyclic compounds	Pteridines and derivatives	Pterins and derivatives	4.6526	4.6016	4.6621	4.5147	4.7102	4.596	3.0978	3.459	3.3797	4.1175	4.5383	3.8083	4.2273	4.0547	3.5191	4.0096	3.9366	3.5711	3.4218	3.1789	3.4972	4.0548	3.905	3.8839	4.5305	4.5405
pos_821	Allothreonine	metab_804	-	-	120.066	pos	M+H	C4H9NO3	0.6061	0.00827714	31.9	-	0.943584	-	-	-	-	-	-	-	-	-	-	5.0359	4.976	4.9809	4.7584	4.8403	4.8653	4.8729	5.2227	4.6204	4.162	4.194	4.478	4.283	4.325	4.2844	4.8769	4.7111	4.6988	5.0111	5.0769	4.792	4.755	4.4638	4.6815	5.1	5.0949
pos_824	L-gamma-glutamyl-L-valine	metab_807	-	HMDB0011172	247.129	pos	M+H	C10H18N2O5	0.6061	0.285686	37.2	-	-1.14222	2746-34-1	-	-	-	-	-	-	Organic acids and derivatives	Carboxylic acids and derivatives	Amino acids, peptides, and analogues	3.1702	2.9811	3.0381	3.0027	3.0217	3.0248	2.9935	2.9643	2.9808	3.9625	3.7907	4.4888	5.0046	5.0128	5.2948	3.0288	3.0224	4.6341	3.0419	3.0544	4.3213	2.9933	4.2513	3.5927	3.7228	3.4779
pos_850	1-AMINOCYCLOBUTANE CARBOXYLIC ACID	metab_832	-	-	116.071	pos	M+H	C5H9NO2	0.6813	0.00479704	73.8	-	1.54078	-	-	-	-	-	-	-	-	-	-	6.6259	6.5116	6.5527	6.4588	6.1903	6.3443	6.1326	6.2197	5.9671	5.7351	5.7566	5.958	6.0865	5.932	5.9841	6.3207	6.0584	6.0465	5.9635	6.1552	5.945	6.1748	6.1807	6.2104	6.5187	6.5163
pos_859	Succinic anhydride	metab_840	C19524	HMDB0032523	101.024	pos	M+H	C4H4O3	0.7019	0.00728347	34.5	-	3.06702	108-30-5	-	-	-	-	-	-	Organic acids and derivatives	Carboxylic acids and derivatives	Dicarboxylic acids and derivatives	4.9859	5.0101	5.007	4.9497	4.9461	4.9094	4.705	4.6811	4.7573	4.3273	4.496	4.5481	4.7612	4.614	4.7555	4.7389	4.6852	4.5496	4.8524	4.8227	4.7436	4.5971	4.5926	4.7329	5.0643	5.0664
pos_947	Hypoxanthine	metab_924	C00262	HMDB0000157;68-94-0	137.046	pos	M+H	C5H4N4O	1.4015	0.0136904	88.6	-	-0.45029	68-94-0	-	-	map01100;map00230	Metabolic pathways;Purine metabolism	Metabolism;Metabolism	Global and overview maps;Nucleotide metabolism	Organoheterocyclic compounds	Imidazopyrimidines	Purines and purine derivatives	4.4679	4.1632	4.2548	4.2859	4.3526	4.3206	5.2269	5.0285	4.4589	4.3195	3.872	4.0236	4.0254	4.2926	3.8241	5.4889	5.3243	5.3801	5.6318	5.7038	4.9306	4.972	4.7827	4.8336	5.4657	5.4767
pos_953	4-Hydroxybenzaldehyde	metab_930	C00633	HMDB0011718	123.044	pos	M+H	C7H6O2	1.6075	0.0103546	89.5	-	0.759839	123-08-0	-	-	map01100	Metabolic pathways	Metabolism	Global and overview maps	Organic oxygen compounds	Organooxygen compounds	Carbonyl compounds	6.5517	6.4071	6.5058	6.2305	6.2067	6.367	6.0644	6.0917	6.0673	5.6841	5.768	5.8953	5.9736	5.9801	5.8678	5.8166	5.8348	5.8389	5.892	5.9334	5.8047	5.8751	5.8853	5.8819	6.376	6.3692
pos_979	Kuwanon J	metab_956	-	HMDB0030112	643.234	pos	M+H-2H2O	C40H38O10	1.8821	0.0202696	-	35.1	2.22439	83709-26-6	-	-	-	-	-	-	Phenylpropanoids and polyketides	Diarylheptanoids	Linear diarylheptanoids	3.9627	4.207	4.4034	6.56	6.504	6.5735	1.038	1.0115	1.0265	4.803	5.3568	5.0996	1.0598	1.0454	1.0289	1.0702	1.0643	1.0526	1.0822	1.0937	2.828	3.3279	4.4861	1.0409	5.7894	5.7916
pos_991	Ethylmethylmaleimide	metab_967	-	-	140.071	pos	M+H	C7H9NO2	1.9438	0.0189206	46.8	-	-0.728901	-	-	-	-	-	-	-	-	-	-	5.8184	5.7866	5.8248	6.0539	6.0255	6.0851	5.809	5.7793	5.7942	6.063	6.0243	5.9625	5.7967	5.7873	5.7678	5.7702	5.7781	5.783	5.7537	5.7581	5.7766	5.7747	5.8464	5.7639	6.1205	6.1066
pos_1010	3,4,5-trihydroxy-6-{2-methoxy-5-[3-oxo-3-(2,4,6-trihydroxyphenyl)prop-1-en-1-yl]phenoxy}oxane-2-carboxylic acid	metab_986	-	-	496.143	pos	M+NH4	C22H22O12	2.0604	0.0143155	-	38.3	-5.01656	-	-	-	-	-	-	-	-	-	-	6.1371	5.9537	5.9604	5.6838	5.7629	5.765	5.1538	5.1933	5.0917	4.5018	4.6139	4.875	4.6967	4.6342	4.7031	4.8308	4.9605	4.2214	4.1464	4.2517	4.3178	4.7995	4.7244	4.6758	5.7607	5.7629
pos_1027	Arecaidine	metab_1002	C10128	HMDB0030352	142.086	pos	M+H	C7H11NO2	2.2044	0.0142004	37.2	-	-0.365521	499-04-7	-	-	-	-	-	-	Alkaloids and derivatives	_	_	4.8029	4.7579	4.7897	5.235	5.2066	5.2607	4.7868	4.7292	4.7441	5.3829	5.3601	5.1404	4.7355	4.739	4.7116	4.7582	4.7532	4.7432	4.7303	4.7364	4.7554	4.7055	4.8873	4.7006	5.1964	5.1859
pos_1040	Diisodityrosine	metab_1013	-	HMDB0029798	683.229	pos	M+H-2H2O	C36H38N4O12	2.2799	0.0194558	-	66.4	-8.02736	175889-19-7	-	-	-	-	-	-	Organic acids and derivatives	Carboxylic acids and derivatives	Amino acids, peptides, and analogues	5.4383	5.5239	5.4258	5.1497	4.9478	5.1483	3.8447	4.1554	4.4025	3.4944	3.4858	3.519	4.0738	3.9969	3.8083	4.2075	4.6798	3.6131	3.8691	3.897	4.0372	3.5047	4.4778	4.2435	5.0025	5.0048
pos_1058	2-Propenal, 3-(1,3-benzodioxol-5-yl)-	metab_1031	-	-	177.055	pos	M+H	C10H8O3	2.4579	0.0135723	43.2	-	-0.653002	-	-	-	-	-	-	-	-	-	-	5.2142	5.0007	4.8752	4.9617	4.8153	4.7456	5.2204	5.0863	5.272	4.6808	4.8422	4.4411	4.4872	4.5491	4.4786	5.5588	5.3627	5.2696	5.7095	5.7651	5.4647	4.6912	4.7098	4.7898	5.4094	5.4002
pos_1059	Feruloylputrescine	metab_1032	C10497	HMDB0033463	265.154	pos	M+H	C14H20N2O3	2.4579	0.00626689	61.2	-	-0.783273	501-13-3	-	-	map01100;map00330	Metabolic pathways;Arginine and proline metabolism	Metabolism;Metabolism	Global and overview maps;Amino acid metabolism	Phenylpropanoids and polyketides	Cinnamic acids and derivatives	Hydroxycinnamic acids and derivatives	6.1866	5.8617	5.521	5.8402	5.2829	5.4523	6.2732	6.1271	6.3548	5.5702	5.8301	4.9308	5.1275	5.3378	5.0616	6.6818	6.4738	6.3769	6.852	6.9115	6.587	5.6051	5.6268	5.7568	6.4526	6.4547
pos_1062	5'-Deoxy-5'-(methylthio)adenosine	metab_1035	C00170	-	298.097	pos	M+H	C11H15N5O3S	2.4853	0.0131386	88.7	-	-0.787184	2457-80-9	-	-	map01100;map00270;map00908	Metabolic pathways;Cysteine and methionine metabolism;Zeatin biosynthesis	Metabolism;Metabolism;Metabolism	Global and overview maps;Amino acid metabolism;Metabolism of terpenoids and polyketides	-	-	-	5.0376	4.7789	4.902	4.9045	4.8943	5.1261	6.2461	6.5005	6.2079	4.7569	5.019	4.9927	4.3394	4.8418	4.0787	4.542	4.6617	5.2165	6.129	6.3255	5.6697	4.8463	4.3675	5.0239	6.0481	6.0503
pos_1067	Norcisapride	metab_1040	-	HMDB0061018	331.155	pos	M+NH4	C14H20ClN3O3	2.5607	0.0234126	-	63.7	6.37025	-	-	-	-	-	-	-	Organoheterocyclic compounds	Pyrroles	Substituted pyrroles	3.8003	3.2948	3.3517	4.7309	4.783	4.5414	3.3072	3.2779	3.2945	5.3286	4.7437	5.1648	3.8892	5.3255	3.6827	3.3424	3.336	3.3232	3.3556	3.3681	3.3401	3.3069	3.3128	3.3103	4.6393	4.6422
pos_1101	3,6-Diglucopyranosyl-5,7-dihydroxy-4'-methoxyflavone	metab_1073	-	-	626.205	pos	M+NH4	C28H32O15	2.8188	0.0379996	-	56.6	-4.41377	-	-	-	-	-	-	-	-	-	-	5.8997	5.7307	5.4885	4.8777	4.6076	4.77	3.9523	4.3893	4.7965	3.3748	3.3662	3.3993	3.8493	3.3935	3.9011	3.7212	4.1692	3.4014	3.4338	3.4463	5.34	3.3851	3.5187	4.4827	5.195	5.224
pos_1163	Falcarindiol 3-acetate	metab_1132	-	HMDB0034167	303.195	pos	M+H	C19H26O3	3.9311	0.0904296	57.1	-	-0.783895	111264-34-7	-	-	-	-	-	-	Lipids and lipid-like molecules	Fatty Acyls	Fatty alcohol esters	4.3226	4.5307	3.9321	3.9424	4.2719	4.9943	2.8315	2.8022	2.8188	3.9799	4.2616	4.3114	2.8553	4.1341	2.8215	2.8667	2.8603	2.8475	2.8798	2.8923	2.8644	2.8364	2.8371	3.3567	4.2975	4.3678
pos_1164	Blumealactone A	metab_1133	-	HMDB0036665	428.204	pos	M+ACN+Na	C20H28O6	3.938	0.0415968	-	35.2	-0.556619	111545-46-1	-	-	-	-	-	-	Lipids and lipid-like molecules	Prenol lipids	Monoterpenoids	3.9859	3.0932	3.0482	3.0035	3.0225	3.0257	4.6078	4.8263	4.4981	2.9838	2.9752	3.0083	3.0182	3.0025	2.9844	3.0296	3.0232	3.0104	4.4659	4.5534	3.7866	2.9941	3	2.9976	5.0764	5.046
pos_1167	Phenylalanyl-Lysine	metab_1136	-	HMDB0029000	332.139	pos	M+K	C15H23N3O3	3.9586	0.035251	-	81.3	6.91188	6456-72-0	-	-	-	-	-	-	Organic acids and derivatives	Carboxylic acids and derivatives	Amino acids, peptides, and analogues	5.3377	5.2204	3.6927	5.8033	5.9994	6.2909	4.4494	4.4595	3.6354	5.7431	5.0379	5.9938	5.8966	5.4005	5.124	3.6834	3.6769	3.6641	3.6965	3.709	3.681	3.7131	4.7418	4.4503	5.742	5.7697
pos_1174	4,4-Difluoro-17beta-hydroxy-17alpha-methyl-androst-5-en-3-one	metab_1143	C14910	-	339.216	pos	M+H	C20H28F2O2	4.0593	0.0684247	79	-	9.94114	-	-	-	-	-	-	-	-	-	-	4.248	3.9533	3.1913	4.0699	4.6188	3.0368	3.0055	2.9762	2.9928	4.6856	4.8823	5.021	4.2843	4.6968	2.9955	3.0407	3.0343	3.0215	3.0539	3.0664	3.0384	3.0052	3.0111	3.0087	4.2461	4.2476
pos_1180	6beta-Hydroxy-D-homo-17a-oxaandrost-4-ene-3,17-dione	metab_1149	C14983	-	319.19	pos	M+H	C19H26O4	4.1453	0.0254169	59.9	-	-0.88375	-	-	-	-	-	-	-	-	-	-	5.0417	4.8961	4.3061	4.9068	5.7057	4.7446	3.6468	2.8394	2.7692	5.7583	5.613	5.4783	5.1792	5.2801	2.7719	2.8171	2.8107	2.7979	2.8303	2.8427	2.8148	2.7816	2.7875	4.0904	5.2485	5.2663
pos_1190	(8)-Gingerol	metab_1159	C17495	HMDB0033615	323.221	pos	M+H	C19H30O4	4.4177	0.0272254	75.9	-	-0.744947	23513-08-8	-	-	-	-	-	-	Benzenoids	Phenols	Methoxyphenols	4.9919	4.3104	4.1761	4.5478	5.7014	4.6126	2.9158	2.8866	2.9031	5.6469	6.1781	5.6986	4.6694	5.6638	3.3327	2.9511	2.9447	2.9318	2.9642	2.9767	2.9487	2.9156	2.9214	4.5529	5.392	5.3961
pos_1222	Phenylalanyl-Tryptophan	metab_1187	-	HMDB0029006	316.144	pos	M+H-2H2O	C20H21N3O3	5.1508	0.0368003	-	87.9	-0.500561	24587-41-5	-	-	-	-	-	-	Organic acids and derivatives	Carboxylic acids and derivatives	Amino acids, peptides, and analogues	4.7938	4.3401	3.7122	5.0604	5.0396	5.7414	3.6676	3.74	3.6549	5.6162	4.2285	5.4756	5.3675	5.0803	4.5133	3.7028	3.6964	3.6836	3.716	3.7285	3.7005	3.6673	3.6732	3.6708	5.1691	5.1975
pos_1240	5,6,15-trihydroxy-7,9,13-Eicosatrien-11-ynoic acid	metab_1205	-	LMFA01030748	351.216	pos	M+H	C20H30O5	5.5127	0.0137937	89.6	-	-1.01435	-	-	-	-	-	-	-	-	-	-	5.5611	6.0384	5.8286	5.4278	5.8196	6.5855	5.0726	4.9521	4.6694	6.6433	5.7799	6.3531	6.0165	5.4113	4.3135	4.6638	4.6629	4.7989	4.3572	4.2194	3.5175	3.8392	3.6253	4.72	6.2395	6.2502
pos_1500	5-KETE	metab_1398	C14732	HMDB0246835;126432-17-5;HMDB0010217	360.253	pos	M+ACN+H	C20H30O3	6.2752	0.0719417	-	52.6	-0.450512	126432-17-5	-	-	map00590	Arachidonic acid metabolism	Metabolism	Lipid metabolism	Lipids and lipid-like molecules	Fatty Acyls	Fatty acids and conjugates	3.5529	3.5199	3.5769	5.7247	4.8062	6.1564	3.5323	3.503	3.5196	5.4394	5.4603	6.0498	5.2568	4.1844	4.5708	3.5676	3.5612	3.5483	3.5807	3.5932	3.5653	3.532	4.6388	3.5355	6.0157	6.0197
pos_1507	Schidigeragenin B	metab_1403	-	HMDB0035506	492.308	pos	M+ACN+Na	C27H40O4	6.2889	0.0197355	-	40.7	-0.733635	267003-21-4	-	-	-	-	-	-	Lignans, neolignans and related compounds	Lignan glycosides	_	4.9847	4.2547	4.9593	6.3895	6.3906	6.4769	4.3875	4.3712	4.19	6.5191	6.5728	6.4292	4.9032	5.0645	4.8066	4.9133	4.9702	4.7426	5.0309	5.3106	5.1473	4.1646	6.1742	4.5798	6.487	6.5026
pos_1544	Palmitoyl Ethanolamide	metab_1437	C16512	LMFA08040057;HMDB0002100;LMFA08040013	300.289	pos	M+H	C18H37NO2	6.3506	0.00936934	49.5	-	-0.904318	544-31-0	-	-	-	-	-	-	Organic acids and derivatives	Carboximidic acids and derivatives	Carboximidic acids	5.7995	5.6197	5.6924	5.8035	5.5933	5.7909	5.6662	5.5224	5.6598	5.9387	6.0033	5.8208	5.7269	5.8587	5.7455	5.8719	5.8122	5.9185	5.6661	5.7151	5.7131	5.652	5.657	5.6746	6.1837	6.1859
pos_1743	DG(18:0/0:0/18:2n6)	metab_1614	-	HMDB0056048	652.586	pos	M+NH4	C40H74O5	6.8994	0.0220321	-	53.7	-2.50144	-	-	-	-	-	-	-	Lipids and lipid-like molecules	Glycerolipids	Diradylglycerols	6.119	6.1517	6.2189	6.0786	6.035	5.9781	6.0927	6.0572	6.1092	6.2468	6.3715	6.3676	6.3248	6.3271	6.2808	6.3305	6.2862	6.2854	6.3313	6.2511	6.235	6.2893	6.3452	6.2678	6.6635	6.6659
pos_1748	22,23-Dihydroergosterol	metab_1618	-	HMDB0030139	399.362	pos	M+H	C28H46O	6.9131	0.0203951	44.1	-	-0.369817	516-79-0	-	-	-	-	-	-	Lipids and lipid-like molecules	Steroids and steroid derivatives	Cholestane steroids	5.6342	5.8245	6.227	5.4747	5.5404	5.8434	4.5626	4.5848	4.5046	5.1402	5.1355	5.0092	4.5852	4.5205	4.7354	4.504	4.4045	4.386	4.4628	4.5123	4.7824	4.4776	3.9078	4.505	5.7032	5.7061
pos_1962	TG(16:0/18:2(9Z,12Z)/20:5(5Z,8Z,11Z,14Z,17Z))[iso6]	metab_1818	-	LMGL03010451	877.725	pos	M+H	C57H96O6	7.9356	0.0155029	36.5	-	-2.97294	-	-	-	-	-	-	-	-	-	-	6.2423	6.1781	6.1721	6.2157	6.2816	6.2442	6.0616	6.1031	6.0928	6.2422	6.3471	6.4148	6.3292	6.2816	6.3179	6.1986	6.2483	6.3276	6.1721	6.1506	6.097	6.1586	6.1352	6.3223	6.5913	6.5933
pos_1990	TG(16:0/18:1/18:1)	metab_1846	C00422	HMDB0044116;HMDB0303020;HMDB0044089;HMDB0005382;HMDB0044088	876.801	pos	M+NH4	C55H102O6	8.1558	0.0039156	81.6	-	-0.797952	-	Lipids	Fats	map01100;map00561	Metabolic pathways;Glycerolipid metabolism	Metabolism;Metabolism	Global and overview maps;Lipid metabolism	Lipids and lipid-like molecules	Glycerolipids	Triradylcglycerols	6.5719	6.5659	6.6312	6.5442	6.4992	6.4876	6.572	6.6132	6.5796	6.2984	6.1962	6.3919	6.4378	6.4752	6.452	6.6515	6.7414	6.6885	6.7998	6.853	6.7839	6.5701	6.5284	6.5631	6.8191	6.8213
pos_2059	GPCho(18:1/18:1)	metab_1913	C00157	HMDB0008071;HMDB0008103;HMDB0011308;HMDB0008070;HMDB0000593;HMDB0011275;HMDB0011242;HMDB0008129;HMDB0011309;HMDB0011243;HMDB0013428	808.581	pos	M+Na	C44H84NO8P	8.328	0.172328	96.2	-	-2.07182	4235-95-4	Lipids	Phospholipids	map01100;map00564;map01110;map00590;map00591;map00592	Metabolic pathways;Glycerophospholipid metabolism;Biosynthesis of secondary metabolites;Arachidonic acid metabolism;Linoleic acid metabolism;alpha-Linolenic acid metabolism	Metabolism;Metabolism;Metabolism;Metabolism;Metabolism;Metabolism	Global and overview maps;Lipid metabolism;Global and overview maps;Lipid metabolism;Lipid metabolism;Lipid metabolism	Lipids and lipid-like molecules	Glycerophospholipids	Glycerophosphocholines	5.9159	6.1838	6.2052	6.8069	7.0004	6.9408	6.6324	6.6047	6.5054	6.3055	5.981	5.7404	5.4204	5.9158	5.4843	6.0543	5.8025	6.0116	5.8873	5.9181	6.0818	6.1253	6.1596	6.1813	6.2451	6.1117
pos_2089	20, 22-Dihydrodigoxigenin	metab_1939	-	HMDB0060730	431.217	pos	M+K	C23H36O5	8.3554	0.00848893	-	38.3	-6.90853	-	-	-	-	-	-	-	Lipids and lipid-like molecules	Steroids and steroid derivatives	Steroid lactones	5.7375	5.4402	5.7525	5.4772	5.4844	5.433	5.7667	5.6735	5.6208	5.352	5.1122	5.452	5.3401	5.5381	5.4166	5.2849	5.1062	5.2495	5.3527	5.1886	5.3116	5.2947	5.4589	5.4106	5.7538	5.7478
pos_2462	PC(14:0/0:0)	metab_2302	-	LMGP01050012;HMDB0010379	490.29	pos	M+Na	C22H46NO7P	8.3554	0.0106507	95.4	-	-0.437153	20559-16-4	-	-	-	-	-	-	Lipids and lipid-like molecules	Glycerophospholipids	Glycerophosphocholines	7.3677	7.1593	7.4178	7.1225	7.1642	7.1642	7.4059	7.347	7.2727	7.1032	7.0143	7.1741	7.168	7.2549	7.1625	7.0649	6.9358	6.9895	7.0153	6.9641	7.0424	7.0551	7.1909	7.122	7.4476	7.4398
pos_2521	TG(18:1/18:1/18:2)	metab_2355	C00422	HMDB0049267;HMDB0049288;HMDB0010458;HMDB0005455	905.756	pos	M+Na	C57H102O6	8.328	0.00691271	85.9	-	-0.549662	-	Lipids	Fats	map01100;map00561	Metabolic pathways;Glycerolipid metabolism	Metabolism;Metabolism	Global and overview maps;Lipid metabolism	Lipids and lipid-like molecules	Glycerolipids	Triradylcglycerols	7.2977	7.3695	7.3392	7.3173	7.3041	7.3264	6.9508	7.0449	7.1413	6.7134	6.6839	6.9297	7.0655	7.0743	7.0839	7.2736	7.2073	7.0783	7.3176	7.3432	7.3056	7.1887	7.0608	7.2543	7.6117	7.6171
pos_2524	GPCho(18:1/18:2)	metab_2358	-	HMDB0008072;HMDB0013429;HMDB0011310;HMDB0008105;HMDB0011244;HMDB0013425	806.566	pos	M+Na	C44H82NO8P	8.328	0.182507	93.8	-	-1.91106	17041-44-0	-	-	-	-	-	-	Lipids and lipid-like molecules	Glycerophospholipids	Glycerophosphocholines	6.1089	5.8651	6.3612	6.5404	6.6208	6.6068	6.4582	6.4437	6.4271	5.955	6.0226	6.1895	6.0495	5.8471	6.2522	5.9819	6.1495	6.1447	6.331	6.3371	6.1617	6.2644	6.2244	6.1646	6.4592	6.3261
pos_2539	PI(16:0/18:2(9Z,12Z))	metab_2371	-	HMDB0009784;LMGP06010959	857.514	pos	M+Na	C43H79O13P	8.3211	0.0205837	-	53.7	-0.909645	219584-66-4	-	-	-	-	-	-	Lipids and lipid-like molecules	Glycerophospholipids	Glycerophosphoinositols	5.3801	6.0322	6.0396	6.067	6.0539	6.0757	6.0209	5.6284	5.5359	5.2244	4.989	5.0305	5.5962	5.3572	5.1217	5.1735	5.0533	5.1562	5.1406	5.4652	5.4855	5.3576	5.1545	5.0452	5.1037	5.1059
pos_2549	PC(18:2(2E,4E)/18:2(2E,4E))	metab_2380	-	LMGP01010921	782.568	pos	M+H	C44H80NO8P	8.3143	0.193804	39.6	-	-1.25299	-	-	-	-	-	-	-	-	-	-	6.4842	6.8351	7.3544	7.3516	7.354	7.3356	7.425	7.3684	6.8166	6.4605	6.3915	6.0839	5.8746	6.865	6.3862	6.3745	6.2873	6.3656	6.3303	6.2457	6.3999	6.4867	6.4025	6.2807	6.6468	6.4843
pos_2551	PE-NMe(16:0/18:1(9Z))[U]	metab_2382	-	-	732.553	pos	M+H	C40H78NO8P	8.3143	0.167854	30.2	-	-1.48499	-	-	-	-	-	-	-	-	-	-	5.3098	4.7491	5.5063	5.8758	6.0026	5.9564	5.6069	5.5729	5.5719	5.4034	5.3676	5.3298	4.8092	4.9156	5.4558	5.6457	5.4874	5.655	5.3861	5.2831	5.1314	5.362	5.3287	5.5651	5.5603	5.4174
pos_2566	DG(18:1(11Z)/18:2(9Z,12Z)/0:0)	metab_2395	C00165	HMDB0007190	601.519	pos	M+H-H2O	C39H70O5	8.3074	0.00708487	-	68.5	-0.81986	-	-	-	-	-	-	-	Lipids and lipid-like molecules	Fatty Acyls	Lineolic acids and derivatives	6.7573	6.7638	6.7633	6.7622	6.7698	6.7896	6.5311	6.5713	6.5527	6.2368	6.1871	6.3611	6.525	6.4748	6.4798	6.6304	6.6013	6.4812	6.7124	6.689	6.6128	6.5837	6.4423	6.5612	6.9177	6.9131
pos_2666	GPEtn(10:0/24:1)	metab_2491	-	-	718.538	pos	M+H	C39H76NO8P	7.791	0.031437	99.3	-	-0.806151	-	-	-	-	-	-	-	-	-	-	6.3947	6.502	6.4624	6.1756	6.2293	6.1526	4.8156	4.4592	5.0306	4.0192	4.2639	3.776	4.6936	5.0606	5.0267	5.3015	5.2411	4.5913	5.6345	5.4142	5.4782	4.8011	4.4232	4.7463	6.094	6.0964
pos_2778	TG(18:1(9Z)/18:1(9Z)/18:3(6Z,9Z,12Z))[iso6]	metab_2594	-	-	881.758	pos	M+H	C57H100O6	7.3589	0.0373702	40	-	-1.84957	-	-	-	-	-	-	-	-	-	-	5.9359	5.8916	5.9729	5.9178	6.1179	5.7777	5.5539	5.6968	5.7442	5.4426	5.2639	5.5051	5.5748	5.67	5.5698	5.7863	5.7478	5.6648	5.8249	5.9512	5.8418	5.599	5.4635	5.5604	5.8891	5.8625
pos_2898	Stigmasta-5,7-dien-3beta-ol	metab_2699	-	LMST01040120	413.378	pos	M+H	C29H48O	6.9748	0.0133704	39.5	-	-0.10487	-	-	-	-	-	-	-	-	-	-	5.6356	6.0426	6.3135	5.7567	5.9056	6.1246	5.1012	5.1468	5.1618	5.7938	5.5567	5.6216	5.1657	5.281	5.2085	5.1106	4.9779	4.6583	5.2407	5.0009	5.291	5.1175	5.0592	4.9033	5.9944	5.9862
pos_2916	4alpha-Hydroxymethyl-4beta-methyl-5alpha-cholesta-8,24-dien-3beta-ol	metab_2715	-	LMST01010232;HMDB0012170;HMDB0062390	411.362	pos	M+H-H2O	C29H48O2	6.9131	0.0218847	-	41.4	-0.0296616	-	-	-	-	-	-	-	Lipids and lipid-like molecules	Prenol lipids	Triterpenoids	5.5942	5.818	6.202	5.6007	5.6082	5.9291	3.9587	4.3532	4.4336	5.2789	4.9138	4.9542	4.5792	4.689	4.34	4.5469	4.5482	4.4701	4.6147	4.3662	4.7987	4.3138	4.0315	4.5032	5.6931	5.6959
pos_2970	Beta-Sitostenone	metab_2763	C00014	HMDB0033934;LMST01040249	413.378	pos	M+H	C29H48O	6.7759	0.0690328	37.2	-	1.02808	1058-61-3	-	-	map01100;map00630;map00220;map01110;map00230;map00460;map01200;map00910;map01230;map00250;map00260	Metabolic pathways;Glyoxylate and dicarboxylate metabolism;Arginine biosynthesis;Biosynthesis of secondary metabolites;Purine metabolism;Cyanoamino acid metabolism;Carbon metabolism;Nitrogen metabolism;Biosynthesis of amino acids;Alanine, aspartate and glutamate metabolism;Glycine, serine and threonine metabolism	Metabolism;Metabolism;Metabolism;Metabolism;Metabolism;Metabolism;Metabolism;Metabolism;Metabolism;Metabolism;Metabolism	Global and overview maps;Carbohydrate metabolism;Amino acid metabolism;Global and overview maps;Nucleotide metabolism;Metabolism of other amino acids;Global and overview maps;Energy metabolism;Global and overview maps;Amino acid metabolism;Amino acid metabolism	Homogeneous non-metal compounds	Homogeneous other non-metal compounds	_	5.2868	5.6995	6.023	5.2935	5.5249	5.8385	4.8229	4.7696	4.9186	5.3857	5.1809	5.2688	4.9712	5.0208	4.8401	4.7208	4.7959	4.4976	5.0039	4.7013	4.9837	4.7497	4.8727	4.8167	5.6872	5.6893
pos_3274	17-Methyl-18-norandrosta-4,13(17)-dien-3-one	metab_3045	C15085	-	271.205	pos	M+H	C19H26O	6.2889	0.00283963	36.8	-	-1.02982	-	-	-	-	-	-	-	-	-	-	5.0782	5.5606	4.7172	6.324	5.9349	6.9093	4.9103	5.035	5.2857	6.1812	6.1121	6.5615	5.953	5.353	5.3729	5.0378	4.7073	4.5662	4.5985	4.611	4.5831	4.5498	5.3391	4.8033	6.5594	6.5615
pos_3480	PGA3	metab_3191	-	LMFA03010140	333.206	pos	M+H	C20H28O4	6.0632	0.00732478	85.7	-	-1.25638	-	-	-	-	-	-	-	-	-	-	4.4314	4.3984	4.4554	4.6704	4.439	5.8093	4.4108	4.3815	4.3981	4.6436	5.2523	4.9229	4.4347	4.4189	4.4008	4.4461	4.4397	4.4268	4.4592	4.4717	4.4438	4.4105	4.4164	4.414	5.5727	5.5664
pos_3486	12-OPDA	metab_3197	C01226	HMDB0301804	293.211	pos	M+H	C18H28O3	6.0564	0.0559639	84.6	-	-1.12349	85551-10-6	-	-	map01100;map00592;map01110	Metabolic pathways;alpha-Linolenic acid metabolism;Biosynthesis of secondary metabolites	Metabolism;Metabolism;Metabolism	Global and overview maps;Lipid metabolism;Global and overview maps	Lipids and lipid-like molecules	Fatty Acyls	Eicosanoids	4.0361	4.0031	4.1206	4.0247	4.6839	5.1456	5.123	4.9671	5.0296	4.2797	3.9963	4.0295	4.0394	4.0236	4.0055	4.8549	4.7849	4.9173	5.1069	5.2561	4.2896	4.0152	4.0211	4.5646	5.6494	5.6518
pos_3600	Gibberellin A53 aldehyde	metab_3289	C11905	LMPR0104170029	333.206	pos	M+H	C20H28O4	5.9193	0.0169256	81.6	-	-0.681717	85344-33-8	-	-	map00904	Diterpenoid biosynthesis	Metabolism	Metabolism of terpenoids and polyketides	-	-	-	4.5461	4.5924	4.5737	4.6828	4.6362	5.5246	4.5256	4.4963	4.5128	5.277	4.7831	4.9407	4.5494	4.5337	4.5155	4.5608	4.5544	4.5416	4.574	4.5865	4.5585	4.5253	4.5312	4.5287	5.192	5.205
pos_3624	3-(L-Menthoxy)-2-methylpropane-1,2-diol	metab_3312	-	HMDB0032417	262.237	pos	M+NH4	C14H28O3	5.837	0.00592367	-	66.7	-0.796153	195863-84-4	-	-	-	-	-	-	Lipids and lipid-like molecules	Prenol lipids	Monoterpenoids	3.1277	3.0947	3.1517	4.3167	4.2299	4.0184	3.1071	3.0779	3.0944	4.1182	5.1205	5.3412	4.2031	3.1152	3.1078	3.1424	3.136	3.1231	3.1555	3.168	3.14	3.1068	3.1127	3.1103	4.7715	4.7762
pos_3640	3,7-Dimethyl-2E,6E-decadien-1,10-dioic acid	metab_3328	-	LMFA01170130	227.128	pos	M+H	C12H18O4	5.7851	0.0090167	33.2	-	-0.978581	-	-	-	-	-	-	-	-	-	-	4.1851	3.9363	4.2388	4.0681	4.3523	4.5626	4.4052	4.406	4.3577	3.9967	4.078	3.8526	4.1486	4.0335	4.0328	4.1731	4.2324	4.2381	4.5119	4.6036	4.2019	4.0493	3.7169	4.2142	4.7957	4.7963
pos_3668	N-[2-(4-Hydroxyphenyl)ethyl]benzamide	metab_3354	-	HMDB0029366	242.117	pos	M+H	C15H15NO2	5.523	0.0664672	54.3	-	-0.693948	41859-54-5	-	-	-	-	-	-	Benzenoids	Phenols	1-hydroxy-2-unsubstituted benzenoids	2.7764	2.7435	2.8004	2.765	2.784	4.8466	2.7559	2.7266	3.3415	4.0942	4.5591	4.478	3.4537	2.764	2.7459	2.7911	2.7847	2.7719	2.8042	2.8167	2.7888	2.7556	2.7615	3.0258	3.8804	3.9104
pos_3693	All-Trans-3,4-Didehydro-Retinoic acid	metab_3379	-	LMPR01090020;HMDB0060092	299.2	pos	M+H	C20H26O2	5.1439	0.0521006	63.1	-	-0.751359	-	-	-	-	-	-	-	Lipids and lipid-like molecules	Prenol lipids	Retinoids	3.9449	4.9381	4.8201	3.4437	4.5688	4.1415	4.3238	2.7555	2.772	5.6134	4.6486	4.9055	4.8027	2.7928	2.7747	2.8199	2.8135	2.8007	2.833	2.8455	2.8176	2.7844	2.7903	3.3419	4.738	4.7778
pos_3704	Cys Cys Lys Lys	metab_3389	-	-	481.223	pos	M+H	C18H36N6O5S2	4.9796	0.0368837	52.9	-	-5.91186	-	-	-	-	-	-	-	-	-	-	3.6491	3.7656	3.6258	5.6421	5.687	5.5435	4.0936	3.552	3.5686	5.6217	4.7184	5.2141	5.2536	3.6569	3.5712	3.6165	3.6101	3.5973	3.6297	3.6422	3.6142	3.581	3.5869	3.5844	5.1208	5.1455
pos_3706	(+/-)8-GINGEROL	metab_3391	-	-	323.221	pos	M+H	C19H30O4	4.9638	0.043215	52.5	-	-0.764738	-	-	-	-	-	-	-	-	-	-	4.135	4.4267	3.8143	2.8179	4.121	0.2795	0.265	0.2518	0.2592	5.7224	4.6356	5.3739	3.6815	4.9831	0.2604	0.2814	0.2784	0.2724	0.2878	0.2938	0.2803	0.2648	0.2675	2.8159	4.7278	4.7622
pos_3730	5,12-dihydroxy-6,8,10,14,17-eicosapentaenoic acid	metab_3414	-	HMDB0062486;HMDB0005073	335.221	pos	M+H	C20H30O4	4.5594	0.0929723	76.6	-	-0.739578	80445-66-5	-	-	-	-	-	-	Lipids and lipid-like molecules	Fatty Acyls	Eicosanoids	4.5026	4.9113	4.584	3.4628	4.4029	4.4093	3.5465	2.7541	2.96	5.2295	4.3437	4.5891	4.5398	2.7915	2.7734	2.8186	2.8122	2.7994	2.8317	2.8442	2.8163	2.7831	2.789	3.5049	4.5319	4.5391
pos_3733	Benzenemethanol, 2-(2-hydroxypropoxy)-3-methyl-	metab_3417	-	-	197.117	pos	M+H	C11H16O3	4.5152	0.0282537	57.2	-	-0.442531	-	-	-	-	-	-	-	-	-	-	4.2364	4.16	4.1919	4.0821	3.9754	4	4.2846	4.7225	4.4689	3.691	3.618	3.6125	3.611	3.5993	3.5209	3.9326	4.024	4.2435	4.9616	4.8637	4.7457	3.7973	3.678	4.3569	4.5852	4.5885
pos_3751	3-[4-(2-methylbutan-2-yl)phenoxy]benzoic acid	metab_3434	-	-	283.169	pos	M+H	C19H22O2	4.2196	0.147649	64.5	-	-0.904614	-	-	-	-	-	-	-	-	-	-	3.4623	3.9265	2.7873	3.5477	4.3318	4.2336	2.2536	2.2244	2.2409	4.7464	4.2135	4.3402	3.1506	3.4115	2.2436	2.2886	2.2823	2.2695	2.3017	2.3141	2.2863	2.2533	2.2591	2.2567	3.773	3.8171
pos_3757	Chalcolactone	metab_3439	C18848	-	351.216	pos	M+H	C20H30O5	4.1508	0.0374625	86.3	-	-0.67447	-	-	-	-	-	-	-	-	-	-	4.4859	4.8444	4.6724	4.1261	4.7829	4.4078	2.8824	3.1828	2.8697	4.9974	4.3407	5.2936	3.4117	4.9156	3.2606	2.9176	2.9112	2.8984	2.9557	3.0535	2.9153	2.8821	2.888	4.4272	4.7579	4.7632
pos_3778	6-[2-(2H-1,3-benzodioxol-5-yl)ethyl]-4-hydroxy-5,6-dihydro-2H-pyran-2-one	metab_3460	-	-	280.118	pos	M+NH4	C14H14O5	3.9586	0.0168252	-	31.8	-0.843801	-	-	-	-	-	-	-	-	-	-	4.8642	4.6854	4.4951	4.4342	4.2719	4.5505	5.1493	4.8671	5.062	4.3069	4.3744	4.0628	4.5731	4.3721	4.3744	5.6327	5.4694	5.2448	5.3322	5.3236	5.3836	4.6549	4.6503	4.7295	5.2077	5.1959
pos_3840	Arg Met Ala	metab_3520	-	-	377.197	pos	M+H	C14H28N6O4S	3.1675	0.0428124	40.7	-	1.09246	-	-	-	-	-	-	-	-	-	-	5.1446	3.5689	2.9448	4.6032	5.3612	4.9518	4.4451	2.9052	2.8875	5.1236	5.1912	4.7577	3.8693	4.7348	2.9369	2.9354	2.929	2.9162	2.9486	2.9611	2.9331	2.8999	4.4753	3.7221	4.8181	4.7861
pos_3865	Terbutaline	metab_3545	C07129	HMDB0015009	248.128	pos	M+Na	C12H19NO3	2.9004	0.144721	-	58.6	9.10238	23031-25-6	-	-	-	-	-	-	Benzenoids	Phenols	Benzenediols	3.6508	2.7661	2.823	2.7877	3.0894	2.8098	3.8693	3.486	4.0603	2.7679	2.7593	2.7924	2.8342	2.8311	2.7685	4.0071	4.0773	4.2425	4.4626	4.5175	3.9745	2.7782	2.7841	2.869	4.0409	4.0474
pos_3871	5-Methoxytryptophol	metab_3551	-	HMDB0001896	174.091	pos	M+H-H2O	C11H13NO2	2.8255	0.0934017	-	53	-0.40402	712-09-4	-	-	-	-	-	-	Organoheterocyclic compounds	Indoles and derivatives	Indoles	3.5083	3.498	2.9003	3.2356	2.4417	2.4448	4.4629	4.3494	4.7989	2.403	2.3945	2.833	2.5523	2.4667	2.7669	3.1292	3.1447	2.5935	2.4619	3.1128	2.7946	2.9942	2.8223	2.6209	4.1525	4.0848
pos_3902	3,4,5-trihydroxy-6-{[3-hydroxy-2-methoxy-6-(3,5,7-trihydroxy-2H-chromen-2-ylidene)cyclohexa-2,4-dien-1-ylidene]oxy}oxane-2-carboxylic acid	metab_3581	-	-	527.137	pos	M+CH3OH+H	C22H22O13	2.6361	0.0325118	-	73.2	-5.86513	-	-	-	-	-	-	-	-	-	-	4.9437	5.2046	5.1051	5.1513	5.1356	5.2823	4.751	3.7791	3.3119	5.1603	5.1559	5.2322	4.7405	4.9445	4.9505	4.293	4.5744	3.3407	3.3731	3.3855	3.3576	5.1808	5.4229	5.102	5.1762	5.2016
pos_3905	3,4,5-trihydroxy-6-{4-[(1E)-3-oxo-3-[(3,4,5,6-tetrahydroxyoxan-2-yl)methoxy]prop-1-en-1-yl]phenoxy}oxane-2-carboxylic acid	metab_3583	-	-	485.126	pos	M+H-H2O	C21H26O14	2.6361	0.0242109	-	58.3	-5.31907	-	-	-	-	-	-	-	-	-	-	5.0262	5.1681	5.0687	4.6566	4.7164	4.5068	4.5907	4.6174	4.6518	3.648	3.6394	3.6725	3.6824	3.6667	3.6486	5.0822	5.1179	4.2864	4.8741	4.7921	4.6237	3.7886	3.6642	3.6618	4.8931	4.896
pos_3941	6-{[3,5-dihydroxy-2-(hydroxymethyl)-6-{[2-(2-hydroxypropan-2-yl)-7-oxo-2H,3H,7H-furo[3,2-g]chromen-9-yl]oxy}oxan-4-yl]oxy}-3,4,5-trihydroxyoxane-2-carboxylic acid	metab_3618	-	-	642.2	pos	M+ACN+H	C26H32O16	2.3688	0.0187907	-	66.1	-4.65739	-	-	-	-	-	-	-	-	-	-	6.5297	6.403	6.3857	5.9414	5.964	5.9102	5.3477	5.4061	5.5949	3.9391	4.7749	4.7543	4.8591	4.8775	5.0326	5.0584	5.0953	4.593	5.0655	5.181	5.7176	5.0654	5.0276	5.3909	6.0453	6.0477
pos_3955	3-{2-[2-(3,3-dimethyloxiran-2-yl)ethyl]-8-hydroxy-2-methyl-2H-chromen-5-yl}propanoic acid	metab_3630	-	-	333.171	pos	M+H	C19H24O5	2.2662	0.00400647	-	49	2.94956	-	-	-	-	-	-	-	-	-	-	4.414	3.7178	3.4214	4.649	4.9791	4.7188	3.7725	3.3476	3.3642	5.1796	4.7356	5.0957	4.8448	4.2601	3.3668	3.4121	3.4057	3.3929	3.4253	3.4378	3.4098	3.3766	3.3825	3.6644	4.6309	4.6281
pos_3965	6-{4-[(1E)-3-[(3-carboxy-5,6-dihydroxycyclohex-3-en-1-yl)oxy]-3-oxoprop-1-en-1-yl]-2-hydroxyphenoxy}-3,4,5-trihydroxyoxane-2-carboxylic acid	metab_3640	-	-	554.148	pos	M+ACN+H	C22H24O14	2.2044	0.0177249	-	66.8	-4.7929	-	-	-	-	-	-	-	-	-	-	6.1357	6.2926	6.3272	5.7758	5.8403	5.9286	5.0484	5.0093	5.2764	4.0746	4.2598	4.5391	4.2327	4.5464	4.3931	4.156	4.9859	3.5667	3.5991	3.6116	3.8698	4.6742	5.0682	4.8706	5.8533	5.867
pos_3969	O-Desmethyltramadol glucuronide	metab_3644	-	138921-77-4;HMDB0060856	448.194	pos	M+Na	C21H31NO8	2.1633	0.0281261	-	33	-1.46986	138921-77-4	-	-	-	-	-	-	Organic oxygen compounds	Organooxygen compounds	Carbohydrates and carbohydrate conjugates	5.5673	5.6463	5.5917	5.5922	5.5899	5.6309	4.9298	5.1328	4.8176	4.6935	4.4709	4.6566	4.44	4.5235	4.6537	4.7712	4.9585	4.7893	5.1491	5.1932	4.9452	4.8666	4.5817	5.0758	5.4595	5.439
pos_3972	Methionyl-Arginine	metab_3647	-	HMDB0028967	328.139	pos	M+Na	C11H23N5O3S	2.1427	0.0152103	-	58.5	-8.2196	-	-	-	-	-	-	-	Organic acids and derivatives	Carboxylic acids and derivatives	Amino acids, peptides, and analogues	4.5572	4.775	4.8757	4.2417	4.4967	4.4814	3.7696	3.9245	3.4986	2.9318	2.9232	3.2706	2.9662	3.2811	2.9324	4.2522	3.3362	2.9584	3.3972	3.7987	2.9753	2.9421	3.216	3.4486	4.8253	4.828
pos_3978	3-Hydroxy-4,6-heptadiyne-1-yl 1-glucoside	metab_3652	-	HMDB0038964	304.139	pos	M+NH4	C13H18O7	2.0946	0.0135332	-	53.3	-0.886902	-	-	-	-	-	-	-	Lipids and lipid-like molecules	Fatty Acyls	Fatty acyl glycosides	2.9177	3.2936	2.9994	4.8432	4.9747	4.8345	2.8972	2.8679	2.8845	3.4078	3.3311	3.9365	2.921	2.9053	2.8872	2.9324	2.926	2.9132	2.9455	2.958	2.9301	2.8969	2.9028	2.9003	4.1947	4.1992
pos_4010	Arginyl-Proline	metab_3682	-	HMDB0028717	254.161	pos	M+H-H2O	C11H21N5O3	2.0124	0.0267824	-	58.7	-0.74742	2418-69-1	-	-	-	-	-	-	Organic acids and derivatives	Carboxylic acids and derivatives	Amino acids, peptides, and analogues	4.8322	4.9074	4.8879	4.3292	4.565	4.5776	4.0917	3.7662	3.9741	3.2926	3.4778	3.5188	3.9156	4.0699	3.9184	4.2589	4.076	3.7277	3.9765	3.9634	4.1492	4.0531	3.907	3.7015	5.652	5.6724
pos_4064	5'-O-beta-D-Glucosylpyridoxine	metab_3733	C03996	-	332.134	pos	M+H	C14H21NO8	1.7242	0.0115348	86.9	-	-0.865376	-	-	-	-	-	-	-	-	-	-	6.554	6.6225	6.5185	6.5081	6.4033	6.5219	5.511	5.5847	5.8394	4.9195	5.2579	5.3534	5.5629	5.6995	5.7158	6.3061	6.14	5.8213	6.3439	6.3449	6.2719	5.7852	5.6231	6.0325	6.4232	6.4255
pos_4074	6-{4-[2,3-dioxo-3-(2,4,6-trihydroxyphenyl)propyl]-2-methoxyphenoxy}-3,4,5-trihydroxyoxane-2-carboxylic acid	metab_3741	-	-	512.137	pos	M+NH4	C22H22O13	1.5869	0.0283996	-	33	-4.99385	-	-	-	-	-	-	-	-	-	-	5.8217	5.6396	5.7888	5.2061	5.4162	5.4594	4.4804	4.4992	4.2991	3.2022	3.5578	3.9382	3.7034	3.6708	3.3977	3.8165	4.2998	3.2289	3.2612	3.2737	3.2458	4.3297	4.2637	3.5971	5.2161	5.2128
pos_4133	Neokestose	metab_3799	-	HMDB0029921;HMDB0033673	522.203	pos	M+NH4	C18H32O16	0.8116	0.0154283	-	49.2	-0.348451	562-68-5;3688-75-3	-	-	-	-	-	-	Organic oxygen compounds	Organooxygen compounds	Carbohydrates and carbohydrate conjugates	6.4649	6.5669	6.5721	6.6217	6.628	6.5326	5.7178	5.8365	5.8085	5.2936	5.3705	5.5108	5.4448	5.4614	5.4761	6.0767	6.1249	5.6501	6.4146	6.2955	6.2251	5.6357	5.6384	5.6819	6.4178	6.4199
pos_4274	4-PIOL	metab_3926	C13710	-	169.097	pos	M+H	C8H12N2O2	0.6061	0.00999424	76.3	-	-0.785411	132033-91-1	-	-	-	-	-	-	-	-	-	4.8227	4.6272	4.572	4.7563	4.6526	4.5339	4.7883	5.0113	4.9107	4.0428	4.4135	4.2938	4.2961	4.1696	4.245	4.6445	4.7954	4.9071	5.1848	5.1483	5.1054	4.5022	4.4374	4.5245	5.0247	5.0182
pos_4300	Beta-Alaninebetaine	metab_3951	C08263	-	132.102	pos	M+H	C6H13NO2	0.5723	0.0507825	46.8	-	-0.249234	6458-06-06	-	-	-	-	-	-	-	-	-	5.09	5.0566	5.0834	5.7167	5.8235	5.7851	4.9526	4.9321	4.9264	5.5109	5.495	5.4225	4.9137	5.0568	4.8813	4.9252	4.8941	4.8867	4.8372	4.8148	4.8543	4.9072	5.1065	4.8207	5.5529	5.5154
pos_4302	L-Serine	metab_3953	C00065	56-45-1;HMDB0000187	106.05	pos	M+H	C3H7NO3	0.5723	0.00706964	75.9	-	2.23871	56-45-1	Peptides	Amino acids	map01100;map00564;map01110;map00920;map01240;map00460;map00270;map01200;map01230;map00600;map02010;map00260;map00261;map00630;map00970	Metabolic pathways;Glycerophospholipid metabolism;Biosynthesis of secondary metabolites;Sulfur metabolism;Biosynthesis of cofactors;Cyanoamino acid metabolism;Cysteine and methionine metabolism;Carbon metabolism;Biosynthesis of amino acids;Sphingolipid metabolism;ABC transporters;Glycine, serine and threonine metabolism;Monobactam biosynthesis;Glyoxylate and dicarboxylate metabolism;Aminoacyl-tRN…	Metabolism;Metabolism;Metabolism;Metabolism;Metabolism;Metabolism;Metabolism;Metabolism;Metabolism;Metabolism;Environmental Information Processing;Metabolism;Metabolism;Metabolism;Genetic Information Processing	Global and overview maps;Lipid metabolism;Global and overview maps;Energy metabolism;Global and overview maps;Metabolism of other amino acids;Amino acid metabolism;Global and overview maps;Global and overview maps;Lipid metabolism;Membrane transport;Amino acid metabolism;Biosynthesis of other secondary metabolites;Carbohydrate metabolism;Translation	Organic acids and derivatives	Carboxylic acids and derivatives	Amino acids, peptides, and analogues	5.0511	5.0545	4.9808	5.0391	5.0029	5.2229	5.2266	5.4352	5.0064	4.57	4.6585	4.8166	4.6917	4.7016	4.7273	4.9594	4.8163	4.909	5.197	5.3647	4.9505	4.8817	4.7619	5.0959	5.3049	5.3012
pos_4371	L-Proline	metab_4020	C00148	HMDB0000162;147-85-3;HMDB0251528	116.071	pos	M+H	C5H9NO2	0.5037	0.00596581	78.3	-	1.56453	147-85-3	Peptides	Amino acids	map01100;map01110;map02010;map00330;map01230;map00332;map00970	Metabolic pathways;Biosynthesis of secondary metabolites;ABC transporters;Arginine and proline metabolism;Biosynthesis of amino acids;Carbapenem biosynthesis;Aminoacyl-tRNA biosynthesis	Metabolism;Metabolism;Environmental Information Processing;Metabolism;Metabolism;Metabolism;Genetic Information Processing	Global and overview maps;Global and overview maps;Membrane transport;Amino acid metabolism;Global and overview maps;Biosynthesis of other secondary metabolites;Translation	Organic acids and derivatives	Carboxylic acids and derivatives	Amino acids, peptides, and analogues	5.7812	5.6724	5.7107	5.6154	5.3462	5.4941	5.2512	5.3509	5.0709	4.8647	4.8623	5.0268	5.147	5.0273	5.0529	5.3331	5.0796	5.0857	5.0924	5.2507	5.0304	5.2335	5.1973	5.2761	5.6247	5.6214
pos_4384	3-Amino-2-piperidone	metab_4032	-	HMDB0000323	159.051	pos	M+2Na-H	C5H10N2O	0.4899	0.0133542	-	37.6	6.26751	1892-22-4	-	-	-	-	-	-	Organic acids and derivatives	Carboxylic acids and derivatives	Amino acids, peptides, and analogues	4.6858	4.7742	4.8262	4.5799	4.5596	4.5508	4.0871	3.9472	4.0923	2.841	3.538	2.8656	3.9447	4.3867	3.8752	4.0146	4.0777	3.9453	4.2674	4.0434	4.2101	3.7402	4.1704	3.9279	4.5607	4.571
pos_4072	2-Hydroxycinnamic acid	metab_4110	C01772;C05838	HMDB0002641;HMDB0041592	165.055	pos	M+H	C9H8O3	1.6075	0.00803184	74	-	-0.481913	495-79-4;614-60-8	-	-	map01100;map00940;map01110;map00360	Metabolic pathways;Phenylpropanoid biosynthesis;Biosynthesis of secondary metabolites;Phenylalanine metabolism	Metabolism;Metabolism;Metabolism;Metabolism	Global and overview maps;Biosynthesis of other secondary metabolites;Global and overview maps;Amino acid metabolism	Phenylpropanoids and polyketides	Cinnamic acids and derivatives	Hydroxycinnamic acids and derivatives	6.6718	6.5375	6.6271	6.3734	6.3587	6.5138	6.2218	6.2587	6.2203	5.8828	5.9541	6.0924	6.122	6.1418	6.0359	6.0246	6.0112	6.0194	6.0922	6.1308	5.9916	6.0422	6.0518	6.0577	6.5327	6.526
pos_4402	Glucosamine	metab_4113	C00329	HMDB0245095;3416-24-8;HMDB0001514;HMDB0242589;HMDB0030091	180.087	pos	M+H	C6H13NO5	0.4625	0.0464223	-	37.6	-0.79563	14257-69-3;3416-24-8	Carbohydrates	Monosaccharides	map01100;map00520	Metabolic pathways;Amino sugar and nucleotide sugar metabolism	Metabolism;Metabolism	Global and overview maps;Carbohydrate metabolism	Organic oxygen compounds	Organooxygen compounds	Carbohydrates and carbohydrate conjugates	5.5918	5.5981	5.6138	5.469	5.4658	5.4824	5.746	5.7187	5.6908	5.4221	5.4991	5.4983	5.7619	5.5487	5.7724	5.526	5.4885	5.5033	5.6504	5.6634	5.5439	5.474	5.4812	5.6405	5.8532	5.8188
pos_6	Levan	metab_4116	C06215	HMDB0003539	543.132	pos	M+NH4, M+Na, M+K, 2M+NH4, M+H-H2O	C18H32O16	0.7019	0.00569813	86.8	-	-0.310712	9013-95-0	-	-	map00500	Starch and sucrose metabolism	Metabolism	Carbohydrate metabolism	Organic oxygen compounds	Organooxygen compounds	Carbohydrates and carbohydrate conjugates	6.7998	6.9411	6.9026	6.8942	6.916	6.8423	6.1408	6.211	6.2347	5.8528	5.8955	5.9716	5.8985	5.8509	6.025	6.3606	6.4159	6.1148	6.6669	6.6013	6.5101	6.0378	6.049	6.1319	6.7634	6.7603
neg_9	2-Feruloyl-1-sinapoylgentiobiose	metab_4128	-	HMDB0030334	723.215	neg	M-H, M+FA-H, M+Na-2H, M+Cl	C33H40O18	4.5	0.0115003	-	78	1.5561	-	-	-	-	-	-	-	Phenylpropanoids and polyketides	Cinnamic acids and derivatives	Hydroxycinnamic acids and derivatives	7.146	7.0358	7.1253	7.2613	7.3539	7.2098	4.2536	4.2629	4.3351	2.9802	2.9525	3.6863	2.9336	3.2786	3.3442	4.4297	4.2685	3.3979	4.9644	4.9074	4.6067	2.9762	2.9836	2.9579	6.8483	6.839
neg_35	(ent-6alpha,7alpha,16alphaH)-6,7,17-Trihydroxy-19-kauranoic acid	metab_4152	-	HMDB0036756	397.223	neg	M-H, M+FA-H, M-H2O-H	C20H32O5	5.1315	0.0165974	-	75.9	0.499692	56064-72-3	-	-	-	-	-	-	Lipids and lipid-like molecules	Prenol lipids	Sesquiterpenoids	4.9572	5.9997	5.6336	4.5567	5.7706	5.2965	5.7116	4.0388	4.1257	6.9601	5.9988	6.2634	6.1884	3.8063	2.8555	2.8867	2.8965	2.9278	2.8824	3.1505	2.875	2.9314	3.1604	2.9739	5.9252	5.9208
neg_283	Pisumic acid	metab_4397	-	HMDB0039241	281.14	neg	M-H, M+FA-H	C15H22O5	3.4114	0.0276396	-	36.4	0.29897	-	-	-	-	-	-	-	Lipids and lipid-like molecules	Prenol lipids	Sesquiterpenoids	3.6491	3.1629	3.0431	5.1553	5.041	5.1419	2.6074	2.5841	2.6001	5.684	5.5385	5.0945	2.6125	2.6156	2.5792	5.4625	5.5153	5.6266	2.6061	2.8176	2.5987	2.6551	2.6625	2.7779	5.0313	5.0263
neg_320	19(R)-hydroxy-PGA2	metab_4433	-	-	395.208	neg	M-H, M+FA-H	C20H30O5	5.5038	0.00890886	38.5	-	0.366974	-	-	-	-	-	-	-	-	-	-	5.489	6.1388	6.1362	5.326	5.6763	5.76	5.2452	4.8122	4.7677	6.7906	5.7988	6.2673	6.0226	4.7927	3.8219	2.8916	2.9014	3.5752	4.5132	4.6326	4.2569	2.9363	2.9437	4.3705	5.9357	5.9312
neg_359	3-[2-(3,7-dimethylocta-2,6-dien-1-yl)-3,4-dihydroxyphenyl]propanoic acid	metab_4472	-	-	317.176	neg	M-H, M+K-2H	C19H26O4	6.0659	0.00544852	-	67.9	-0.194908	-	-	-	-	-	-	-	-	-	-	4.9679	5.2579	5.0505	5.0115	4.5705	5.1312	3.6537	3.6303	3.6464	5.1458	4.046	4.4367	3.6589	3.6619	3.6255	3.6568	3.6665	3.6979	3.6524	3.6406	3.645	3.7015	3.7089	3.6832	4.9213	4.9176
neg_400	Prostaglandin F3a	metab_4513	C06476	HMDB0002122	333.207	neg	M-H2O-H, M-H	C20H32O5	6.2904	0.00640751	-	82.3	0.650612	745-64-2	Lipids	Eicosanoids	-	-	-	-	Lipids and lipid-like molecules	Fatty Acyls	Eicosanoids	5.4262	5.7912	5.2849	6.04	5.7811	6.1734	4.8513	4.7684	4.1428	6.3568	6.182	6.463	5.7976	4.7989	5.2593	3.4274	3.8699	4.3402	3.423	3.6493	3.4156	3.4721	4.6749	4.942	5.8776	5.873
neg_452	Allantoin	metab_4565	C01551	HMDB0000462	157.036	neg	M-H, M+Cl	C4H6N4O3	0.6535	0.00448607	69	-	-5.17158	97-59-6	-	-	-	-	-	-	Organoheterocyclic compounds	Azoles	Imidazoles	5.7756	5.8536	5.9058	5.709	5.6787	5.6716	5.3974	5.3234	5.4195	4.5613	4.9449	4.7277	5.2571	5.7048	5.1153	5.3543	5.4437	5.2978	5.4464	5.2983	5.4699	5.1457	5.5109	5.2034	5.6673	5.6638
neg_730	Isorhamnetin 3-rutinoside 4'-rhamnoside	metab_4838	-	-	751.213	neg	M-H2O-H	C34H42O20	0.5339	0.0449959	-	47.6	5.2586	-	-	-	-	-	-	-	-	-	-	5.6742	5.4651	5.5907	5.4292	5.4408	5.4303	4.9803	5.274	5.1141	3.8527	4.2787	4.1957	5.3996	4.9828	5.3549	5.2058	5.1651	3.8451	5.4293	5.3007	5.1562	4.0952	4.5204	4.9652	5.9537	5.9613
neg_815	2-amino-4-{[2-({4-[3-(carboxymethyl)-4,6-dihydroxy-2-methoxyphenyl]-3-hydroxy-2-methylbutan-2-yl}sulfanyl)-1-[(carboxymethyl)-C-hydroxycarbonimidoyl]ethyl]-C-hydroxycarbonimidoyl}butanoic acid	metab_4918	-	-	634.189	neg	M+FA-H	C24H35N3O12S	0.6186	0.00524177	-	31.6	-5.88827	-	-	-	-	-	-	-	-	-	-	6.1881	6.3056	6.3039	6.1945	6.2683	6.2471	5.0316	5.28	5.1645	4.5833	4.5355	4.7956	5.0205	5.1446	5.2267	5.0432	4.8989	4.2661	5.34	5.1965	5.1551	4.9896	4.7496	5.1844	5.9997	5.9983
neg_859	Serylvaline	metab_4957	-	HMDB0029052	203.103	neg	M-H	C8H16N2O4	0.703	0.0762357	-	57.4	-2.86838	51782-06-0	-	-	-	-	-	-	Organic acids and derivatives	Carboxylic acids and derivatives	Amino acids, peptides, and analogues	4.8536	4.7047	4.9687	4.8474	4.8564	4.9602	5.0759	5.126	4.6696	4.2867	4.3894	4.5485	3.7754	4.5904	3.748	4.6682	4.9094	4.9548	5.0475	5.0681	4.8599	4.6157	4.4937	4.76	4.921	4.9167
neg_943	Adenine	metab_5020	C00147	HMDB0000034;73-24-5	134.046	neg	M-H	C5H5N5	1.0278	0.0138811	80.1	-	-7.52474	73-24-5	Nucleic acids	Bases	map01100;map00230;map00908	Metabolic pathways;Purine metabolism;Zeatin biosynthesis	Metabolism;Metabolism;Metabolism	Global and overview maps;Nucleotide metabolism;Metabolism of terpenoids and polyketides	Organoheterocyclic compounds	Imidazopyrimidines	Purines and purine derivatives	4.5849	4.3789	4.418	4.3375	4.2124	4.3793	5.265	5.5722	5.1291	4.3939	4.4024	4.3745	4.4684	4.5019	4.4784	4.6224	4.5873	5.2205	5.6366	5.7421	5.2731	4.6765	4.4623	4.5998	5.1582	5.1538
neg_1010	Lactosamine	metab_5087	C00203	HMDB0006591	322.114	neg	M-H2O-H	C12H23NO10	1.8643	0.0295305	-	47.9	0.136368	13000-25-4	-	-	map01100;map00520	Metabolic pathways;Amino sugar and nucleotide sugar metabolism	Metabolism;Metabolism	Global and overview maps;Carbohydrate metabolism	Lipids and lipid-like molecules	Fatty Acyls	Fatty acyl glycosides	2.6392	2.6052	2.6384	4.9768	4.6117	4.7704	2.7338	2.7105	2.7265	4.7905	4.5991	4.4822	2.7389	2.742	2.7056	2.7368	2.7466	2.7779	2.7325	2.7206	2.7251	2.7815	2.7889	2.7632	4.2908	4.2672
neg_1013	Adenosine	metab_5090	C00212	HMDB0000050;HMDB0247583;58-61-7	312.095	neg	M+FA-H	C10H13N5O4	1.8768	0.0504605	-	31.2	0.707328	58-61-7	Nucleic acids	Nucleosides	map01100;map02010;map00230	Metabolic pathways;ABC transporters;Purine metabolism	Metabolism;Environmental Information Processing;Metabolism	Global and overview maps;Membrane transport;Nucleotide metabolism	Nucleosides, nucleotides, and analogues	Purine nucleosides	_	5.5047	5.6141	5.5627	5.463	5.4678	5.4878	5.648	5.5017	5.0343	4.5569	4.4689	4.7721	4.7616	4.8421	4.8104	4.9238	4.8342	4.5044	5.3922	5.2079	5.062	4.9196	4.721	5.114	5.5069	5.5021
neg_1017	Inosine	metab_5094	C00294	58-63-9;HMDB0247301;HMDB0000195	267.074	neg	M-H	C10H12N4O5	1.9091	0.00829069	82.8	-	0.385849	58-63-9	-	-	map01100;map02010;map00230	Metabolic pathways;ABC transporters;Purine metabolism	Metabolism;Environmental Information Processing;Metabolism	Global and overview maps;Membrane transport;Nucleotide metabolism	Nucleosides, nucleotides, and analogues	Purine nucleosides	_	5.0006	4.7596	4.9769	5.3372	5.0488	5.3127	4.8523	4.8789	4.7446	4.4312	3.943	4.3783	4.2012	4.2496	4.0915	4.9842	4.1701	3.7094	4.7025	4.6213	4.0878	4.3065	3.953	4.5573	5.1489	5.1443
neg_1022	5-Hydroxy-L-tryptophan	metab_5099	C00643	4350-09-8;HMDB0000472	219.077	neg	M-H	C11H12N2O3	1.9264	0.0242362	-	73.9	-1.58327	4350-09-08	-	-	map01100;map00380	Metabolic pathways;Tryptophan metabolism	Metabolism;Metabolism	Global and overview maps;Amino acid metabolism	Organoheterocyclic compounds	Indoles and derivatives	Tryptamines and derivatives	4.4972	4.52	4.5691	4.5009	4.4328	4.4387	4.192	4.3575	4.3412	3.9561	3.7635	4.0237	4.0655	4.0019	4.0866	4.576	4.3735	4.4681	4.495	4.4445	4.3316	4.2221	4.1444	4.3748	4.5664	4.5618
neg_1290	20-Hydroxy-leukotriene B4	metab_5353	C04853	HMDB0001509;79516-82-8	397.223	neg	M+FA-H	C20H32O5	4.5368	0.033391	-	66.1	0.572253	79516-82-8	-	-	map00590	Arachidonic acid metabolism	Metabolism	Lipid metabolism	Lipids and lipid-like molecules	Fatty Acyls	Eicosanoids	4.2217	5.1448	4.9104	3.1762	5.0792	3.747	4.6202	3.2384	3.2545	6.1529	5.0863	5.4268	5.2036	3.27	3.2336	3.2648	3.2746	3.306	3.2605	3.2486	3.2531	3.3096	3.317	3.2913	4.9561	4.9514
neg_1350	Leukotriene C4	metab_5410	C02166	72025-60-6;HMDB0001198;LMFA03020003;HMDB0005095	624.296	neg	M-H	C30H47N3O9S	5.3754	0.0155366	-	75.3	0.675937	72025-60-6;74841-69-3	Lipids	Eicosanoids	map01100;map00590	Metabolic pathways;Arachidonic acid metabolism	Metabolism;Metabolism	Global and overview maps;Lipid metabolism	Organic acids and derivatives	Carboxylic acids and derivatives	Amino acids, peptides, and analogues	4.7102	4.5445	3.221	5.839	5.3821	5.4947	3.3165	3.2932	3.3092	4.7126	4.2968	4.6432	3.3217	3.3247	3.2883	3.3196	3.3293	3.3607	3.3152	3.3034	3.3078	3.3643	3.3717	3.346	4.8534	4.8431
neg_1357	(4E)-12-hydroxy-1-(4-hydroxy-3-methoxyphenyl)dodec-4-en-3-one	metab_5417	-	-	319.191	neg	M-H	C19H28O4	5.5144	0.0477175	-	86	-0.0226295	-	-	-	-	-	-	-	-	-	-	3.3585	4.6131	4.5447	3.3677	4.0909	3.3726	3.4533	3.4299	3.446	5.4634	4.0032	5.0238	4.5345	3.4615	3.4251	3.4563	3.4661	3.4975	3.452	3.4401	3.4446	3.5011	3.5085	3.4828	4.2688	4.2652
neg_1432	15-Keto-13,14-dihydroprostaglandin A2	metab_5490	-	HMDB0001244	379.213	neg	M+FA-H	C20H30O4	5.9749	0.0349749	-	44.9	0.0772004	74872-89-2	-	-	-	-	-	-	Lipids and lipid-like molecules	Fatty Acyls	Eicosanoids	4.202	5.1411	5.1638	4.4285	5.3456	4.7652	3.5725	3.5491	3.5652	5.7134	5.0678	4.8865	4.6205	3.5807	3.5443	3.5755	3.5853	3.6167	3.5712	3.5593	3.5638	3.6203	3.6277	3.602	5.0346	5.0606
neg_1476	Trans-EKODE-(E)-Ib	metab_5528	-	-	309.207	neg	M-H	C18H30O4	6.0729	0.00353593	65.6	-	0.199766	-	-	-	-	-	-	-	-	-	-	5.8283	5.5437	5.646	5.5262	5.9523	6.1065	6.0647	6.0439	6.0654	5.7974	5.7426	5.6426	5.336	5.6133	5.4071	6.0772	6.0193	6.0801	6.0473	6.0805	5.6396	5.7617	5.4719	5.891	6.2669	6.2654
neg_1479	Corchorifatty acid D	metab_5531	-	HMDB0033243	307.192	neg	M-H	C18H28O4	6.0799	0.00698363	-	58.3	0.150995	-	-	-	-	-	-	-	Lipids and lipid-like molecules	Fatty Acyls	Lineolic acids and derivatives	5.2908	4.9634	5.1114	4.9818	5.5922	5.6567	5.3841	5.3898	5.3655	4.4938	4.6405	4.1146	3.8825	3.9792	3.8491	5.0023	4.8451	5.1254	5.3496	5.4351	4.7924	4.4839	3.9326	4.9964	5.5736	5.5684
neg_1498	Allocholic acid	metab_5546	C17737	HMDB0000505;LMST04010092	407.28	neg	M-H	C24H40O5	6.1079	0.014396	66.5	-	0.326844	2464-18-8	-	-	-	-	-	-	Lipids and lipid-like molecules	Steroids and steroid derivatives	Bile acids, alcohols and derivatives	4.3038	3.1402	3.1735	3.6081	3.4324	4.0645	4.3487	4.8628	3.8855	3.3208	3.2931	3.2985	3.2741	3.2772	3.2408	3.2721	3.2818	3.3132	4.1269	4.5491	3.2603	3.3168	3.3242	3.2985	6.2381	6.2488
neg_1625	CAY10410	metab_5655	-	-	317.212	neg	M-H	C20H30O3	6.3604	0.00530476	41.9	-	-0.00130898	-	-	-	-	-	-	-	-	-	-	5.5977	6.1041	5.4243	5.8063	5.6851	6.2402	4.3049	4.2262	3.9453	5.9642	5.8691	6.4851	5.4038	4.0389	4.7926	3.6492	3.772	3.6904	3.6449	3.633	3.6375	3.694	3.7014	4.3976	5.88	5.8789
neg_1705	DG(15:0/18:3(6Z,9Z,12Z)/0:0)	metab_5725	C00165	HMDB0007075	575.468	neg	M-H	C36H64O5	6.4856	0.0191948	-	66.9	0.382734	-	-	-	-	-	-	-	Lipids and lipid-like molecules	Fatty Acyls	Lineolic acids and derivatives	3.8711	3.837	3.8703	4.4888	5.2454	5.9684	5.0737	4.9013	4.9327	5.3898	5.2092	5.3731	4.0388	4.0061	4.001	4.0083	4.7759	4.4724	4.9209	5.2608	3.9572	4.0137	4.0211	4.4922	5.4487	5.4522
neg_1708	2(R)-hydroxyicosanoic acid	metab_5728	-	HMDB0061659	363.267	neg	M+Cl	C20H40O3	6.5134	0.0359539	-	60.7	0.659933	-	-	-	-	-	-	-	Lipids and lipid-like molecules	Fatty Acyls	Fatty acids and conjugates	4.695	4.8311	4.9256	4.8811	5.0737	4.9164	4.7013	4.7536	4.7191	4.9518	5.0335	5.0804	4.8816	4.9038	4.9873	5.1838	5.2187	5.0943	5.054	4.9862	4.9599	4.9547	4.8288	5.1618	5.2346	5.2293
neg_1739	Glycerol 2-(9Z,12Z-octadecadienoate) 1-hexadecanoate 3-O-[alpha-D-galactopyranosyl-(1->6)-beta-D-galactopyranoside]	metab_5754	-	HMDB0041511	961.61	neg	M+FA-H	C49H88O15	6.5968	0.0150562	-	49.5	-0.127551	145033-48-3	-	-	-	-	-	-	Lipids and lipid-like molecules	Glycerolipids	Glycosylglycerols	5.2198	5.0231	4.9711	5.4463	5.2762	5.1116	5.085	5.0353	5.0498	5.2301	5.4648	5.2883	5.2667	5.4303	5.1306	5.201	5.4012	5.0895	5.4882	5.9197	5.2535	5.4028	5.0002	5.3827	5.6358	5.6244
neg_1905	1,2-dioleoyl-sn-Glycero-3-Phosphate	metab_5914	-	HMDB0007865	699.497	neg	M-H	C39H73O8P	7.3945	0.0169366	62.7	-	0.574269	14268-17-8	-	-	-	-	-	-	Lipids and lipid-like molecules	Glycerophospholipids	Glycerophosphates	5.8509	6.0394	6.0138	6.0602	6.0529	6.1452	5.7446	5.5327	5.4721	5.3629	5.1704	5.3079	5.2245	5.0367	5.1036	5.4281	5.5221	5.1887	5.6369	5.5754	5.6834	5.4145	5.2357	5.3391	5.8705	5.8805
neg_2032	Diosbulbinoside F	metab_6034	-	HMDB0036783	583.198	neg	M+FA-H	C26H34O12	8.3031	0.0120214	-	62.9	-9.21775	66756-58-9	-	-	-	-	-	-	Lipids and lipid-like molecules	Prenol lipids	Terpene glycosides	6.1529	5.9864	6.0859	6.1318	6.1068	6.1179	6.2844	6.1389	6.2226	6.5059	6.4725	6.4483	6.27	6.2714	6.2974	6.2306	6.3783	6.3685	6.2276	6.3272	6.3736	6.3449	6.38	6.2048	6.3985	6.4041
neg_2614	Physapubescin	metab_6602	-	HMDB0033796	551.261	neg	M+Na-2H	C30H42O8	8.3171	0.00631655	-	76.9	-3.79065	74747-52-7	-	-	-	-	-	-	Lipids and lipid-like molecules	Fatty Acyls	Fatty acids and conjugates	6.7327	6.5701	6.6436	6.697	6.7029	6.7005	6.8266	6.7746	6.825	7.0049	6.9877	7.0098	6.8756	6.8983	6.8834	6.8884	6.9768	6.973	6.9234	6.9899	7.0116	6.9655	6.9611	6.8897	7.0555	7.0609
neg_2851	LysoPC(16:0)	metab_6831	C04230	HMDB0240262;14863-27-5;HMDB0010382	530.302	neg	M+Cl	C24H50NO7P	7.0585	0.0491255	-	96.7	0.565086	17364-16-8;14863-27-5;66757-27-5	Lipids	Phospholipids	map00564	Glycerophospholipid metabolism	Metabolism	Lipid metabolism	Lipids and lipid-like molecules	Glycerophospholipids	Glycerophosphocholines	5.7852	5.8772	5.6165	5.6618	5.6063	5.567	5.8036	5.8929	5.9256	6.0676	6.1706	6.1702	6.1668	6.0764	6.1103	6.013	6.0473	6.124	5.9708	5.9362	6.0329	6.0847	6.0493	6.0466	5.1669	5.2057
neg_2878	PC(16:0/18:2(9Z,12Z))	metab_6855	C00157	LMGP01010594;HMDB0007973;6931-84-6	802.561	neg	M+FA-H	C42H80NO8P	6.9325	0.219242	-	94	1.28206	17708-90-6;6931-84-6	Lipids	Phospholipids	map01100;map00564;map01110;map00590;map00591;map00592	Metabolic pathways;Glycerophospholipid metabolism;Biosynthesis of secondary metabolites;Arachidonic acid metabolism;Linoleic acid metabolism;alpha-Linolenic acid metabolism	Metabolism;Metabolism;Metabolism;Metabolism;Metabolism;Metabolism	Global and overview maps;Lipid metabolism;Global and overview maps;Lipid metabolism;Lipid metabolism;Lipid metabolism	Lipids and lipid-like molecules	Glycerophospholipids	Glycerophosphocholines	5.8161	5.8164	5.8473	6.3075	6.3258	6.2998	6.3456	6.3478	6.2947	5.8894	5.5845	5.4159	4.8928	5.5339	5.6085	5.772	5.4532	5.629	5.654	5.6966	5.7589	5.7474	5.599	5.5958	5.7241	5.5597
neg_2911	Tuftsin	metab_6886	-	HMDB0005770	537.256	neg	M+K-2H	C21H40N8O6	6.7924	0.0285428	-	65.4	0.89619	112592-90-2	-	-	-	-	-	-	Organic acids and derivatives	Carboxylic acids and derivatives	Amino acids, peptides, and analogues	5.6464	5.5435	5.6321	5.4939	5.343	5.3662	5.614	5.5795	5.7052	5.9835	6.0387	6.044	6.082	6.0919	5.9808	5.9459	5.9976	6.1008	5.9192	5.9217	5.8904	5.9601	6.0113	5.976	6.3729	6.3948
neg_2966	PA(16:0/22:0)	metab_6938	C00416	HMDB0114843;LMGP10010971	767.532	neg	M+Cl	C41H81O8P	6.6246	0.00399877	-	34.3	-5.56628	-	Lipids	Phospholipids	map01100;map00564;map01110;map00561;map04070	Metabolic pathways;Glycerophospholipid metabolism;Biosynthesis of secondary metabolites;Glycerolipid metabolism;Phosphatidylinositol signaling system	Metabolism;Metabolism;Metabolism;Metabolism;Environmental Information Processing	Global and overview maps;Lipid metabolism;Global and overview maps;Lipid metabolism;Signal transduction	Lipids and lipid-like molecules	Glycerophospholipids	Glycerophosphates	6.0108	5.9841	5.9598	6.0897	5.9987	5.9685	5.6551	5.7298	5.7508	5.8785	5.9292	5.9967	5.8623	5.8785	5.8178	5.8234	5.8702	5.8216	6.0458	6.0964	5.8399	5.9288	5.6813	5.7928	6.2596	6.2577
neg_3028	Oleyl alcohol	metab_6995	-	HMDB0029632;LMFA05000684	313.275	neg	M+FA-H	C18H36O	6.4717	0.0120656	-	38	0.335095	143-28-2	-	-	-	-	-	-	Lipids and lipid-like molecules	Fatty Acyls	Fatty alcohols	5.7716	5.7264	5.7699	5.7514	5.8717	5.8862	5.5974	5.5246	5.551	5.8806	5.8876	5.7891	5.4937	5.6449	5.6456	5.9095	5.8259	5.7791	5.6973	5.6847	5.6827	5.607	5.4899	5.9423	6.0906	6.0996
neg_3041	12-hydroxyicosanoic acid	metab_7005	-	HMDB0061664	327.291	neg	M-H	C20H40O3	6.4439	0.00562887	-	60.7	0.278486	-	-	-	-	-	-	-	Lipids and lipid-like molecules	Fatty Acyls	Fatty acids and conjugates	7.09	7.1118	7.1458	7.1448	7.3164	7.2911	7.1857	7.1858	7.1596	7.4159	7.4006	7.4327	7.2314	7.3615	7.3766	7.5472	7.4878	7.4111	7.3455	7.3507	7.3185	7.3432	7.2227	7.4667	7.5134	7.513
neg_3090	Alpha-Linolenoyl ethanolamide	metab_7048	C13828	HMDB0013624	366.265	neg	M+FA-H	C20H35NO2	6.3744	0.0143138	-	56.5	-0.312252	-	-	-	-	-	-	-	Organic nitrogen compounds	Organonitrogen compounds	Amines	5.1989	4.9234	4.8482	4.919	4.9467	5.2504	5.7725	5.9346	5.4401	4.7603	4.8431	4.7321	4.0967	4.7633	4.1392	5.0911	5.2794	5.4261	5.5694	5.8925	5.1259	4.8763	4.8188	5.0216	5.5967	5.5921
neg_3112	PE(15:0/0:0)	metab_7068	-	LMGP02050031	438.262	neg	M-H	C20H42NO7P	6.3604	0.0101626	33.8	-	-0.486833	-	-	-	-	-	-	-	-	-	-	5.3922	5.118	5.4299	5.6723	5.7793	5.7429	5.6465	5.4495	5.4347	5.9095	5.859	5.9127	5.3737	5.393	5.4111	5.2709	5.1021	5.3086	4.897	5.0702	5.0485	5.2731	5.5489	5.4081	5.6407	5.6482
neg_3127	2-hydroxyhexadecanoic acid	metab_7083	-	HMDB0031057	271.228	neg	M-H	C16H32O3	6.3604	0.000652937	74.7	-	0.539387	16452-52-1	-	-	-	-	-	-	Lipids and lipid-like molecules	Fatty Acyls	Fatty acids and conjugates	6.2916	6.1593	6.2061	6.2878	6.3664	6.449	6.3761	6.2895	6.3529	6.5726	6.4447	6.6437	6.1493	6.1807	6.2109	6.3973	6.4291	6.342	6.2265	6.1855	6.2073	6.3012	6.3961	6.4106	6.5707	6.5711
neg_3199	Suberylglycine	metab_7148	-	HMDB0000953	266.082	neg	M+Cl	C10H17NO5	6.2344	0.156904	-	55.7	9.74219	60317-54-6	-	-	-	-	-	-	Organic acids and derivatives	Carboxylic acids and derivatives	Amino acids, peptides, and analogues	3.4663	3.4322	3.4655	4.4295	3.9073	4.2553	3.561	3.5377	3.5538	4.7077	4.4826	4.6511	4.9186	3.719	4.7803	3.5641	3.5739	3.6052	3.5598	3.5479	3.5524	3.6088	3.6162	3.5905	4.0665	4.0628
neg_3207	3,5,5-Trimethyl-1,2-cyclohexanedione	metab_7156	-	HMDB0036177	307.192	neg	2M-H	C9H14O2	6.2274	0.0302532	-	63.4	0.195614	57696-89-6	-	-	-	-	-	-	Organic oxygen compounds	Organooxygen compounds	Carbonyl compounds	5.1647	4.9215	4.9875	4.8251	5.5168	5.5511	5.2583	5.2715	5.2525	4.6497	4.5171	4.3534	3.9787	4.16	3.9453	4.8253	4.7803	4.9371	5.2771	5.3603	4.5813	4.5436	4.0288	4.9123	5.4479	5.4697
neg_3304	Isovalerylglutamic acid	metab_7235	-	HMDB0000726	266.082	neg	M+Cl	C10H17NO5	6.0799	0.0298144	-	48.4	9.58483	80154-63-8	-	-	-	-	-	-	Organic acids and derivatives	Carboxylic acids and derivatives	Amino acids, peptides, and analogues	4.0914	4.0573	4.0906	4.5929	4.1175	4.4894	4.1862	4.1628	4.1789	4.8495	4.3534	4.6889	4.9098	4.1944	4.8118	4.1892	4.199	4.2304	4.1849	4.173	4.1775	4.234	4.2414	4.2157	4.3869	4.3628
neg_3308	5-Hexyltetrahydro-2-furanoctanoic acid	metab_7239	-	HMDB0031127	343.249	neg	M+FA-H	C18H34O3	6.0729	0.00596322	-	46	-0.0992251	61781-98-4	-	-	-	-	-	-	Lipids and lipid-like molecules	Fatty Acyls	Eicosanoids	3.8615	3.5139	3.8803	3.584	3.5428	3.562	4.224	4.3686	4.4995	3.773	3.6668	3.6722	3.6478	3.6661	3.6145	5.0036	4.9035	4.9417	4.4008	4.0039	3.634	4.4454	3.6979	4.1069	5.0461	5.0474
neg_3360	2-Hydroxyestradiol	metab_7281	C05301	HMDB0244190;HMDB0000338;LMST02010027	333.171	neg	M+FA-H	C18H24O3	5.9889	0.00319346	-	65	0.270343	362-05-0	Steroids	18-Carbon atoms	-	-	-	-	Lipids and lipid-like molecules	Steroids and steroid derivatives	Estrane steroids	5.0909	5.6398	5.63	5.1866	4.7341	5.5524	3.6031	3.6506	3.5958	4.8532	4.1719	4.6335	3.6082	3.6113	3.5748	3.6061	3.6159	3.6473	3.6018	3.5899	3.5944	3.6509	3.6583	4.0867	5.2046	5.2021
neg_3383	(9Z,11E,13E,15Z)-4-Oxo-9,11,13,15-octadecatetraenoic acid	metab_7302	-	HMDB0031098	335.187	neg	M+FA-H	C18H26O3	5.9399	0.00190452	-	64	0.589432	17699-21-7	-	-	-	-	-	-	Lipids and lipid-like molecules	Fatty Acyls	Lineolic acids and derivatives	5.4292	5.8291	5.7487	5.3404	5.0352	5.6859	3.8778	3.2692	3.2853	4.9101	4.6308	4.7452	3.2978	3.3008	3.2644	3.2957	3.3054	3.3368	3.2913	3.2794	3.3638	3.3404	3.3478	4.2403	5.4247	5.4232
neg_3385	11-Hydroxy-9-tridecenoic acid	metab_7303	-	LMFA01050437;HMDB0035881	273.171	neg	M+FA-H	C13H24O3	5.9329	0.0335951	-	81.6	0.850905	105798-56-9	-	-	-	-	-	-	Lipids and lipid-like molecules	Fatty Acyls	Fatty acids and conjugates	3.6689	3.6349	3.6681	3.6781	4.1584	4.6399	4.0191	3.7403	3.7564	5.5951	4.4183	5.214	3.7688	5.1216	3.7355	3.7668	3.7765	3.8079	4.8381	4.6989	3.8181	3.8115	3.8189	3.7932	4.9151	4.9104
neg_3418	3-(5-Methyl-2-furyl)prop-2-enal	metab_7332	-	HMDB0032400	181.05	neg	M+FA-H	C8H8O2	5.8088	0.0275917	-	70.4	-4.82588	5555-90-8	-	-	-	-	-	-	Organoheterocyclic compounds	Heteroaromatic compounds	_	4.6962	4.5825	4.6837	4.9852	4.6307	5.5091	4.7242	4.7114	4.7136	5.2713	5.6715	5.3494	4.7715	4.6701	4.5666	4.519	4.5866	4.5737	4.6336	4.6528	4.5735	4.5344	4.5708	4.6256	5.1595	5.1438
neg_3442	3-Hydroxyisoheptanoic acid	metab_7356	-	HMDB0002207	145.086	neg	M-H	C7H14O3	5.6452	0.0116893	-	48.9	-6.24564	40309-49-7	-	-	-	-	-	-	Organic acids and derivatives	Hydroxy acids and derivatives	Medium-chain hydroxy acids and derivatives	3.5883	3.5696	3.4524	3.509	3.8483	4.0554	3.802	3.9881	3.8195	3.5342	3.2624	3.393	3.1093	3.2787	3.2492	3.4555	3.3659	3.6521	3.986	3.9911	3.4411	3.5308	3.3653	3.5784	3.9359	3.9313
neg_3451	5-Megastigmen-7-yne-3,9-diol 3-glucoside	metab_7365	-	HMDB0032842	351.182	neg	M-H2O-H	C19H30O7	5.4932	0.01696	-	73.8	0.533238	62512-27-0	-	-	-	-	-	-	Organic oxygen compounds	Organooxygen compounds	Carbohydrates and carbohydrate conjugates	4.9208	5.6217	5.5927	4.8304	4.6465	5.1504	3.7371	3.1359	2.7397	4.4589	4.0562	4.2939	3.5183	2.7552	2.7188	2.8676	2.7598	2.7911	2.7457	2.7338	2.768	2.7947	2.8021	3.1751	4.9685	4.9542
neg_3473	19-Norandrosterone	metab_7386	-	HMDB0005886;LMST02010042;HMDB0002697	321.207	neg	M+FA-H	C18H28O2	5.1361	0.0990748	-	90.8	0.0720778	1225-01-0;33036-33-8	-	-	-	-	-	-	Lipids and lipid-like molecules	Steroids and steroid derivatives	Estrane steroids	2.9703	4.5968	3.7306	2.9794	4.3155	2.9844	4.2443	3.0416	3.0577	5.7259	4.6384	4.9908	4.9395	3.0732	3.0368	3.068	3.0778	3.1092	3.0637	3.0518	3.0563	3.1127	3.1201	3.0945	4.4273	4.4246
neg_3485	7-hydroxy-3-(2,3,4-trihydroxyphenyl)-3,4-dihydro-2H-1-benzopyran-4-one	metab_7396	-	-	287.056	neg	M-H	C15H12O6	4.9682	0.0281418	-	93.6	0.535417	-	-	-	-	-	-	-	-	-	-	2.5422	2.5082	2.5414	2.5513	2.5371	3.6017	2.6367	2.6134	2.6295	5.1519	4.207	4.2756	2.8095	2.6449	2.6086	2.6398	2.6495	2.6809	2.6355	2.6236	2.6281	2.6844	2.6918	2.6662	3.3377	3.3142
neg_3511	20-carboxy-LTB4	metab_7420	C05950	LMFA03020016;HMDB0006059	365.197	neg	M-H	C20H30O6	4.6658	0.0256875	36.8	-	0.0489255	80434-82-8	-	-	map00590	Arachidonic acid metabolism	Metabolism	Lipid metabolism	Lipids and lipid-like molecules	Fatty Acyls	Fatty acids and conjugates	4.1354	4.5455	4.3681	4.1502	4.0769	4.495	3.8127	3.388	3.4041	5.4956	4.8148	4.8796	4.4546	3.4196	3.3831	3.4144	3.4242	3.4556	3.4101	3.3982	3.4027	3.4591	3.4665	3.4408	4.3741	4.3697
neg_3585	Cynaratriol	metab_7488	-	HMDB0034983	281.14	neg	M-H	C15H22O5	3.6549	0.0067055	-	53.3	0.265391	70894-20-1	-	-	-	-	-	-	Lipids and lipid-like molecules	Prenol lipids	Terpene lactones	3.9691	3.8027	3.6808	5.2671	5.168	5.2512	3.2077	2.9393	2.9553	5.7086	5.3475	4.9316	2.9678	3.8839	2.9344	5.3095	5.4152	5.4879	3.1761	3.5911	2.954	3.0104	3.0178	2.9921	5.0387	5.0341
neg_3596	3-(4-hydroxyphenyl)-N-(4-oxobutyl)prop-2-enimidic acid	metab_7499	-	-	278.103	neg	M+FA-H	C13H15NO3	3.5089	0.0241014	-	44.5	-0.00344897	-	-	-	-	-	-	-	-	-	-	4.0409	3.905	2.8925	2.9634	2.5897	2.6089	4.8743	4.6109	4.7361	3.0702	3.5461	2.7189	3.6396	3.1802	3.1074	5.0966	5.0852	4.5721	5.1187	5.1358	5.0516	4.161	3.6995	4.1909	4.662	4.6424
neg_3618	3,4,5-trihydroxy-6-({2-hydroxy-3-[4-hydroxy-3-(4-hydroxy-3-methylbut-2-en-1-yl)phenyl]propanoyl}oxy)oxane-2-carboxylic acid	metab_7519	-	-	487.146	neg	M+FA-H	C20H26O11	3.3078	0.00743427	-	45.5	0.76158	-	-	-	-	-	-	-	-	-	-	5.8216	5.7674	5.9737	5.9077	6.0034	5.6913	3.5236	3.8925	4.022	3.243	3.2152	3.2207	3.1963	3.1994	3.163	4.4156	3.8737	3.2354	4.4527	3.9092	3.4247	3.239	3.2464	3.2207	5.5487	5.5424
neg_3629	1H-Indol-3-ylacetyl-myo-inositol	metab_7529	C03868	HMDB0031182	382.115	neg	M+FA-H	C16H19NO7	3.1709	0.0187102	-	68.6	0.554481	73925-84-5	-	-	-	-	-	-	Organoheterocyclic compounds	Indoles and derivatives	Indolyl carboxylic acids and derivatives	4.3136	3.9475	3.8481	4.0775	3.9818	4.1967	4.9352	5.2027	4.8282	2.9197	2.8982	2.8975	2.8731	2.8762	2.8398	2.871	2.8808	3.8781	4.8068	5.1434	4.7091	2.9157	2.9231	2.8975	4.6595	4.6735
neg_3652	5-Hydroxy-p-mentha-6,8-dien-2-one	metab_7551	-	HMDB0037011	211.097	neg	M+FA-H	C10H14O2	2.9518	0.0400868	-	61.1	-2.57825	56423-48-4	-	-	-	-	-	-	Lipids and lipid-like molecules	Prenol lipids	Monoterpenoids	3.1932	3.103	2.9783	3.5556	3.3795	3.2959	2.826	2.8165	3.0263	3.525	3.2054	3.5614	3.0696	2.8399	2.4809	2.8111	3.0792	3.0475	4.3513	4.5728	4.9217	4.2701	4.4177	4.4029	4.1431	4.1115
neg_3724	(+/-)-Glycerol 1,2-diacetate	metab_7620	-	HMDB0031712	351.13	neg	2M-H	C7H12O5	2.4949	0.049267	-	44.2	0.468167	101364-64-1	-	-	-	-	-	-	Lipids and lipid-like molecules	Glycerolipids	Diradylglycerols	4.7126	3.8046	3.8378	5.446	5.4934	5.5741	4.7321	4.3223	4.3741	5.1116	5.1334	4.9828	4.2437	5.1906	4.6287	4.4467	3.9462	4.016	4.5562	4.9489	4.4145	5.0755	5.1148	5.4316	5.1855	5.1809
neg_3731	3'-Prenylapigenin 7-[rhamnosyl-(1->6)-glucoside]	metab_7627	-	-	681.2	neg	M+Cl	C32H38O14	2.453	0.0151046	-	38.7	6.65005	-	-	-	-	-	-	-	-	-	-	5.9121	5.6968	5.5402	5.1735	5.0163	5.0639	4.4705	4.466	4.8522	3.3459	4.0272	3.3742	3.8219	3.6792	3.9109	4.3408	4.0761	3.3383	4.4076	4.3763	5.4874	3.792	4.0557	4.5924	5.1614	5.157
neg_3736	3,4,5-trihydroxy-6-({2-[3-hydroxy-6-(2-methylbut-3-en-2-yl)-7-oxo-2H,3H,7H-furo[3,2-g]chromen-2-yl]propan-2-yl}oxy)oxane-2-carboxylic acid	metab_7631	-	-	527.152	neg	M+Na-2H	C25H30O11	2.3995	0.219645	-	82.5	-2.93086	-	-	-	-	-	-	-	-	-	-	3.8717	3.8376	3.8709	5.3382	4.9948	5.2026	3.9664	3.9431	3.9592	4.447	4.2695	4.1428	3.9716	3.9747	3.9382	3.9695	3.9793	4.0107	3.9652	3.9533	3.9578	4.0142	4.0216	3.9959	4.3281	4.3245
neg_3738	2-(3,4-dihydroxyphenyl)-4-[3,5,7-trihydroxy-2-(4-hydroxy-3-methoxyphenyl)-3,4-dihydro-2H-1-benzopyran-8-yl]-6-[3,4,5-trihydroxy-6-(hydroxymethyl)oxan-2-yl]-3,4-dihydro-2H-1-benzopyran-3,5,7-triol	metab_7633	-	-	735.19	neg	M-H2O-H	C37H38O17	2.3914	0.013085	-	64.7	-4.18874	-	-	-	-	-	-	-	-	-	-	6.5356	6.4663	6.5365	6.2693	6.2933	6.4367	5.5484	5.4126	5.4694	5.0395	5.1742	5.143	4.4442	4.3478	4.3578	3.4238	4.2895	3.3736	3.3559	3.8328	3.3894	5.4622	5.1696	5.1349	6.1432	6.1332
neg_3767	Physalin K	metab_7662	-	HMDB0034347	593.148	neg	M+Cl	C28H30O12	2.203	0.0228073	-	69.7	8.26876	76045-35-7	-	-	-	-	-	-	Lipids and lipid-like molecules	Steroids and steroid derivatives	Physalins and derivatives	5.7232	5.8464	5.895	5.4008	5.416	5.4969	4.7266	4.7396	4.9412	3.9596	3.8385	4.3601	3.9543	4.2194	4.1041	3.8003	4.5708	3.8415	3.796	3.7841	3.7886	4.2525	4.7364	4.3989	5.3312	5.3267
neg_3770	Kuwanon L	metab_7665	-	HMDB0030121	671.18	neg	M+FA-H	C35H30O11	2.1849	0.0131823	-	49.5	4.08763	88524-65-6	-	-	-	-	-	-	Phenylpropanoids and polyketides	Flavonoids	Flavans	5.717	5.7896	5.8595	5.3204	5.3962	5.2442	4.8214	4.7084	4.9596	3.9656	3.9379	4.1786	4.2799	4.5377	4.587	5.1014	4.7169	4.0419	4.3977	4.4246	4.3426	4.6555	4.6318	4.4992	5.3226	5.318
neg_3786	(3,4,5,6-tetrahydroxyoxan-2-yl)methyl 4-hydroxybenzoate	metab_7681	-	-	299.077	neg	M-H	C13H16O8	2.0736	0.0133187	-	96	-0.107205	-	-	-	-	-	-	-	-	-	-	3.3549	3.6742	3.6886	3.6019	3.3864	3.2502	4.072	4.3261	4.0941	3.445	3.5955	3.0805	3.0792	3.0592	3.2101	4.3849	4.5572	4.1219	4.825	4.9884	4.3617	4.1736	3.1061	4.3332	4.318	4.3275
neg_3790	Licorice glycoside E	metab_7685	-	HMDB0031996;LMPK12140032	692.205	neg	M-H	C35H35NO14	2.0606	0.0137605	-	39.6	9.29868	-	-	-	-	-	-	-	Phenylpropanoids and polyketides	Flavonoids	Flavonoid glycosides	5.5347	5.5926	5.5681	5.1736	5.2482	5.2352	4.4698	4.2408	4.616	3.871	3.6738	4.17	3.9787	3.8829	3.6174	3.6486	4.0319	3.6898	3.6443	3.6324	3.6369	3.8748	4.3852	4.1906	5.1297	5.1316
neg_3809	Glutamyltryptophan	metab_7704	-	HMDB0028830	368.099	neg	M+Cl	C16H19N3O5	2.0425	0.01904	-	30.5	-8.73492	38101-59-6	-	-	-	-	-	-	Organic acids and derivatives	Carboxylic acids and derivatives	Amino acids, peptides, and analogues	4.8385	4.8396	4.8126	4.4529	4.1814	4.3927	4.3689	4.4185	4.3123	3.6066	3.2297	2.9682	2.8637	2.9182	2.8303	3.5149	3.3318	2.9322	3.9891	4.0958	3.2592	2.9063	3.2784	2.9192	4.4988	4.4945
neg_3832	3,4,5-trihydroxy-6-({5,6,14-trimethoxy-8,17-dioxatetracyclo[8.7.0.0,.0,]heptadeca-2,4,6,11(16),12,14-hexaen-4-yl}oxy)oxane-2-carboxylic acid	metab_7725	-	-	551.137	neg	M+FA-H	C24H26O12	1.8839	0.0570957	-	42.7	-6.8015	-	-	-	-	-	-	-	-	-	-	5.6627	5.4783	5.6296	5.2759	5.3468	5.3834	4.9045	4.8131	4.7349	4.1377	4.5668	4.5046	4.3453	4.3488	4.2357	4.22	4.5847	3.2475	3.0476	3.1206	3.1005	4.5555	4.4573	4.2454	5.2673	5.2237
neg_3872	Xanthine	metab_7765	C00385	HMDB0000292;69-89-6	151.025	neg	M-H	C5H4N4O2	1.6845	0.0137906	62.3	-	-5.89513	69-89-6	-	-	map01100;map01110;map00230;map00232	Metabolic pathways;Biosynthesis of secondary metabolites;Purine metabolism;Caffeine metabolism	Metabolism;Metabolism;Metabolism;Metabolism	Global and overview maps;Global and overview maps;Nucleotide metabolism;Biosynthesis of other secondary metabolites	Organoheterocyclic compounds	Imidazopyrimidines	Purines and purine derivatives	4.3098	3.9416	4.2308	2.8455	3.3657	4.4751	4.3777	4.3548	3.9343	2.823	2.7903	2.7958	2.8654	2.7921	2.7381	5.0501	4.7359	4.6228	4.7696	4.9039	4.1912	4.4017	4.4384	4.4262	4.8138	4.809
neg_3947	Gluconolactone	metab_7836	C00198	HMDB0000150;90-80-2;MJDBOTE0000432	415.11	neg	2M+Hac-H	C6H10O6	0.7867	0.0195523	-	67.9	0.796036	90-80-2	-	-	map01100;map00030;map01110;map01200	Metabolic pathways;Pentose phosphate pathway;Biosynthesis of secondary metabolites;Carbon metabolism	Metabolism;Metabolism;Metabolism;Metabolism	Global and overview maps;Carbohydrate metabolism;Global and overview maps;Global and overview maps	Organic oxygen compounds	Organooxygen compounds	Carbohydrates and carbohydrate conjugates	5.6815	5.6566	5.6793	5.6744	5.6945	5.6732	5.3838	5.4467	5.3628	4.5641	5.0242	5.0735	5.4698	5.2598	5.4916	5.3952	5.3543	5.0333	5.5412	5.6488	5.5059	5.103	5.1026	5.3947	5.662	5.6741
neg_4009	D-Maltose	metab_7885	C00208	69-79-4;HMDB0000163	377.086	neg	M+Cl	C12H22O11	0.703	0.00400792	-	91.9	0.18789	69-79-4	Carbohydrates	Oligosaccharides	map01100;map00500;map01110;map02010	Metabolic pathways;Starch and sucrose metabolism;Biosynthesis of secondary metabolites;ABC transporters	Metabolism;Metabolism;Metabolism;Environmental Information Processing	Global and overview maps;Carbohydrate metabolism;Global and overview maps;Membrane transport	Organic oxygen compounds	Organooxygen compounds	Carbohydrates and carbohydrate conjugates	8.3812	8.4527	8.4149	8.3164	8.3521	8.3192	8.067	8.0857	8.2133	7.6521	7.6688	7.8093	7.8561	7.8343	7.8765	8.1115	7.933	7.8105	8.0655	7.969	7.9232	7.9157	7.9235	8.0707	8.4068	8.4097
neg_4018	1-Methylinosine	metab_7894	-	HMDB0002721	609.189	neg	2M+FA-H	C11H14N4O5	0.6961	0.00759415	-	30.5	-3.67329	2140-73-0	-	-	-	-	-	-	Nucleosides, nucleotides, and analogues	Purine nucleosides	_	5.1437	5.243	5.41	5.2279	5.2433	5.2759	5.1256	5.0439	4.9021	4.7122	4.5909	4.6692	4.602	4.4647	4.6791	5.0643	5.2761	5.1854	5.297	5.3219	5.1359	5.0335	4.7594	4.9852	5.3474	5.3513
neg_4068	Ribitol	metab_7938	C00474	HMDB0000508	151.06	neg	M-H	C5H12O5	0.6325	0.0205762	53.9	-	-5.86994	488-81-3	-	-	map01100;map00040;map00740	Metabolic pathways;Pentose and glucuronate interconversions;Riboflavin metabolism	Metabolism;Metabolism;Metabolism	Global and overview maps;Carbohydrate metabolism;Metabolism of cofactors and vitamins	Organic oxygen compounds	Organooxygen compounds	Carbohydrates and carbohydrate conjugates	4.4749	4.5921	4.9065	4.6353	5.0398	5.1051	4.2215	4.3654	3.8311	5.9166	5.331	5.202	5.0867	4.9052	4.5949	4.0435	4.0444	3.7624	4.2423	4.3521	4.1687	5.1312	4.9812	4.4843	5.0158	5.0002
neg_4176	L-Aspartic acid	metab_8037	C00049	HMDB0000191;56-84-8	132.029	neg	M-H	C4H7NO4	0.5899	0.00023552	71.1	-	-7.72322	56-84-8	Peptides;Hormones and transmitters	Amino acids;Neurotransmitters	map01100;map00220;map01110;map00770;map00300;map01240;map01210;map00270;map01200;map00260;map01230;map00760;map00460;map00250;map00710;map00970;map00261;map02010;map00410;map00340	Metabolic pathways;Arginine biosynthesis;Biosynthesis of secondary metabolites;Pantothenate and CoA biosynthesis;Lysine biosynthesis;Biosynthesis of cofactors;2-Oxocarboxylic acid metabolism;Cysteine and methionine metabolism;Carbon metabolism;Glycine, serine and threonine metabolism;Biosynthesis of amino acids;Nicotinate and nicotinamide metabolism;Cyanoamino acid metabolism;Alanine, aspartate a…	Metabolism;Metabolism;Metabolism;Metabolism;Metabolism;Metabolism;Metabolism;Metabolism;Metabolism;Metabolism;Metabolism;Metabolism;Metabolism;Metabolism;Metabolism;Genetic Information Processing;Metabolism;Environmental Information Processing;Metabolism;Metabolism	Global and overview maps;Amino acid metabolism;Global and overview maps;Metabolism of cofactors and vitamins;Amino acid metabolism;Global and overview maps;Global and overview maps;Amino acid metabolism;Global and overview maps;Amino acid metabolism;Global and overview maps;Metabolism of cofactors and vitamins;Metabolism of other amino acids;Amino acid metabolism;Energy metabolism;Translation;Bio…	Organic acids and derivatives	Carboxylic acids and derivatives	Amino acids, peptides, and analogues	5.0087	5.1344	5.0428	4.8058	4.8515	4.8366	4.6656	4.8568	4.5341	3.6658	3.7737	3.9306	3.8632	4.0419	3.9911	4.4657	4.1861	4.4301	4.8083	4.6939	4.4341	4.3732	4.246	4.2984	4.9609	4.9608
neg_4190	6-Amino-9H-purine-9-propanoic acid	metab_8049	-	HMDB0029939	473.163	neg	2M+Hac-H	C8H9N5O2	0.5759	0.0221848	-	37.8	-6.03626	4244-47-7	-	-	-	-	-	-	Organoheterocyclic compounds	Imidazopyrimidines	Purines and purine derivatives	5.1648	5.5685	5.6462	4.7331	4.7062	5.0728	4.7054	5.2331	4.7082	3.327	3.2993	3.3048	4.6703	4.3017	4.4719	4.8253	4.6575	4.6307	5.3332	5.6194	5.1698	3.9461	4.1156	4.2996	5.1278	5.1444
neg_4196	L-Asparagine	metab_8054	C00152	HMDB0251512;HMDB0000168;70-47-3;MJDBOTE0000518	131.045	neg	M-H	C4H8N2O3	0.5759	0.00950011	70.4	-	-7.82543	70-47-3	Peptides	Amino acids	map01100;map01110;map00460;map01230;map00250;map00970	Metabolic pathways;Biosynthesis of secondary metabolites;Cyanoamino acid metabolism;Biosynthesis of amino acids;Alanine, aspartate and glutamate metabolism;Aminoacyl-tRNA biosynthesis	Metabolism;Metabolism;Metabolism;Metabolism;Metabolism;Genetic Information Processing	Global and overview maps;Global and overview maps;Metabolism of other amino acids;Global and overview maps;Amino acid metabolism;Translation	Organic acids and derivatives	Carboxylic acids and derivatives	Amino acids, peptides, and analogues	5.1383	5.3162	5.3916	4.7885	4.7338	5.0819	5.2975	5.5833	5.2002	4.0564	4.4642	4.6835	5.0979	4.999	4.891	5.3163	5.2015	5.527	5.4104	5.5807	5.4655	4.9221	5.0157	4.8895	5.3387	5.3306
neg_4260	6-[4-(5,7-dihydroxy-6-{4-hydroxy-6-methyl-5-oxo-3-[(3,4,5-trihydroxy-6-methyloxan-2-yl)oxy]oxan-2-yl}-4-oxo-4H-chromen-2-yl)phenoxy]-3,4,5-trihydroxyoxane-2-carboxylic acid	metab_8108	-	-	757.158	neg	M+Na-2H	C33H36O19	0.5339	0.0323508	-	32.2	-2.26806	-	-	-	-	-	-	-	-	-	-	5.8356	5.8888	5.8961	5.6541	5.6816	5.6869	4.9734	5.3015	5.3927	3.8306	3.8029	4.4111	4.8638	4.718	4.9372	5.2768	4.9838	3.823	5.3363	5.2775	5.1149	4.5563	4.2732	5.088	5.5436	5.539
neg_1337	4-Nitrophenol	metab_8382	C00870	HMDB0001232;HMDB0041950	138.019	neg	M-H	C6H5NO3	5.166	0.0188125	79.7	-	-7.00624	98-95-3;100-02-7	-	-	-	-	-	-	Benzenoids	Phenols	Nitrophenols	5.614	5.527	5.5463	5.487	5.4898	5.4187	5.695	5.7834	5.6914	5.501	5.528	5.5347	5.5899	5.5772	5.5431	5.6354	5.65	5.6026	5.7027	5.6288	5.6228	5.5529	5.4949	5.5671	5.7631	5.7587
neg_1217	Caffeic Acid	metab_8384	C01197	HMDB0003501;HMDB0001964	179.034	neg	M-H	C9H8O4	3.4968	0.0248195	56.5	-	-3.64656	4361-87-9;331-39-5;501-16-6	-	-	map01100;map00940;map01110	Metabolic pathways;Phenylpropanoid biosynthesis;Biosynthesis of secondary metabolites	Metabolism;Metabolism;Metabolism	Global and overview maps;Biosynthesis of other secondary metabolites;Global and overview maps	Phenylpropanoids and polyketides	Cinnamic acids and derivatives	Hydroxycinnamic acids and derivatives	4.6752	4.7946	4.7418	5.1135	5.0723	5.142	5.0296	4.7057	4.5831	5.1864	5.1422	5.5505	5.2127	5.1107	5.0882	4.6933	4.664	4.6858	4.4851	4.5274	4.5071	4.957	5.1632	5.0119	5.1171	5.1123
neg_21	D-Fructose	metab_8385	C02336;C05003;C00095;C10906	HMDB0000660;53188-23-1;MJDBOTE0000506	215.032	neg	M-H, M+FA-H, M+Cl	C6H12O6	0.4529	0.0088824	49.7	-	-3.65324	57-48-7;53188-23-1	-;-;Carbohydrates;-	-;-;Monosaccharides;-	map01100;map01110;map00520;map02010;map00051;map00052;map00500	Metabolic pathways;Biosynthesis of secondary metabolites;Amino sugar and nucleotide sugar metabolism;ABC transporters;Fructose and mannose metabolism;Galactose metabolism;Starch and sucrose metabolism	Metabolism;Metabolism;Metabolism;Environmental Information Processing;Metabolism;Metabolism;Metabolism	Global and overview maps;Global and overview maps;Carbohydrate metabolism;Membrane transport;Carbohydrate metabolism;Carbohydrate metabolism;Carbohydrate metabolism	Organic oxygen compounds	Organooxygen compounds	Carbohydrates and carbohydrate conjugates	6.0248	6.1209	6.0507	5.8524	5.9149	5.9153	6.4227	6.4075	6.3067	6.0191	6.0725	6.0924	6.3291	6.1149	6.2889	6.1155	6.0313	6.081	6.2216	6.2748	6.0804	6.114	6.0655	6.3594	6.3392	6.3424
neg_3905	Glutathione	metab_8387	C00051	HMDB0062697;HMDB0003337;70-18-8;HMDB0011691;HMDB0000125	306.077	neg	M-H	C10H17N3O6S	1.1934	0.016595	55.1	-	0.488929	27025-41-8;70-18-8;15718-51-1	Vitamins and cofactors	Cofactors	map01100;map00270;map00480;map02010;map01240	Metabolic pathways;Cysteine and methionine metabolism;Glutathione metabolism;ABC transporters;Biosynthesis of cofactors	Metabolism;Metabolism;Metabolism;Environmental Information Processing;Metabolism	Global and overview maps;Amino acid metabolism;Metabolism of other amino acids;Membrane transport;Global and overview maps	Organic acids and derivatives	Carboxylic acids and derivatives	Amino acids, peptides, and analogues	4.7891	5.1823	4.9661	5.0638	5.0804	4.7473	4.0157	4.3769	4.2769	3.0794	3.3344	3.0572	3.577	3.5485	3.6311	3.0824	3.257	3.553	4.6026	4.5416	4.3896	3.5327	3.5326	3.8851	4.712	4.698
neg_4119	L-Glutamate	metab_8388	C00025	HMDB0000148;HMDB0003339;HMDB0060475	146.045	neg	M-H	C5H9NO4	0.6116	0.0120326	65.6	-	-6.42781	6893-26-1;56-86-0	Peptides;Hormones and transmitters	Amino acids;Neurotransmitters	map01100;map00630;map00220;map01200;map00430;map01240;map01210;map00910;map02010;map00860;map00480;map00332;map00524;map00250;map01230;map00970;map00340;map01110;map00650;map00330;map00660	Metabolic pathways;Glyoxylate and dicarboxylate metabolism;Arginine biosynthesis;Carbon metabolism;Taurine and hypotaurine metabolism;Biosynthesis of cofactors;2-Oxocarboxylic acid metabolism;Nitrogen metabolism;ABC transporters;Porphyrin and chlorophyll metabolism;Glutathione metabolism;Carbapenem biosynthesis;Neomycin, kanamycin and gentamicin biosynthesis;Alanine, aspartate and glutamate metab…	Metabolism;Metabolism;Metabolism;Metabolism;Metabolism;Metabolism;Metabolism;Metabolism;Environmental Information Processing;Metabolism;Metabolism;Metabolism;Metabolism;Metabolism;Metabolism;Genetic Information Processing;Metabolism;Metabolism;Metabolism;Metabolism;Metabolism	Global and overview maps;Carbohydrate metabolism;Amino acid metabolism;Global and overview maps;Metabolism of other amino acids;Global and overview maps;Global and overview maps;Energy metabolism;Membrane transport;Metabolism of cofactors and vitamins;Metabolism of other amino acids;Biosynthesis of other secondary metabolites;Biosynthesis of other secondary metabolites;Amino acid metabolism;Globa…	Organic acids and derivatives	Carboxylic acids and derivatives	Amino acids, peptides, and analogues	5.0504	4.8795	4.7913	5.3485	5.2888	5.3576	5.0564	5.1694	4.9519	4.4946	4.4718	4.5336	4.4948	4.6753	4.5516	4.7451	4.8095	4.9198	5.2744	5.3534	4.8238	4.8742	4.7488	4.7773	5.3182	5.3271
[truncated: 1 more columns]
